# Supplementary material for: Benzyl (E)-3-(2-methyl­benzyl­idene)dithio­carbazate
Source: Acta Crystallogr Sect E Struct Rep Online. 2011 Aug 27;67(Pt 9):o2497. doi: 10.1107/S1600536811033113 (PMC3200894; doi:10.1107/S1600536811033113)
Supplement: Supplementary file 1 [file e-67-o2497-sup1.cif]

##############################################################################
#                                                                            #
# This CIF contains the data in a paper accepted for publication in          #
# Acta Crystallographica Section E. It conforms to the requirements of       #
# Notes for Authors for Acta Crystallographica Section E, and has been       #
# peer reviewed under the auspices of the IUCr Commission on Journals.       #
#                                                                            #
# Full details of the Crystallographic Information File format               #
# are given in the paper "The Crystallographic Information File (CIF):       #
# a New Standard Archive File for Crystallography" by S. R. Hall, F. H.      #
# Allen and I. D. Brown [Acta Cryst. (1991), A47, 655-685].                  #
#                                                                            #
# The current version of the core CIF dictionary is obtainable from          #
# ftp://ftp.iucr.org/pub/cif_core.dic.                                       #
#                                                                            #
# Software is freely available for graphical display of the structure(s)     #
# in this CIF. For information consult the CIF software page                 #
# http://www.iucr.org/resources/cif/software.                                #
#                                                                            #
# This file may be used for bona fide research purposes within the           #
# scientific community so long as proper attribution is given to the journal # 
# article from which it was obtained.                                        #
#                                                                            #
##############################################################################
data_I
_audit_creation_method     SHELXL-97
_chemical_name_systematic
;
Benzyl (<i>E</i>)-3-(2-methylbenzylidene)dithiocarbazate
;
_chemical_name_common     ?
_chemical_formula_moiety     'C16 H16 N2 S2'
_chemical_formula_sum     'C16 H16 N2 S2'
_chemical_formula_iupac     'C16 H16 N2 S2'
_chemical_formula_weight     300.43
_chemical_melting_point     ?
_symmetry_cell_setting     monoclinic
_symmetry_space_group_name_H-M     'P 21/n'
_symmetry_space_group_name_Hall     '-P 2yn'
loop_
    _symmetry_equiv_pos_as_xyz
    'x, y, z'
    '-x+1/2, y+1/2, -z+1/2'
    '-x, -y, -z'
    'x-1/2, -y-1/2, z-1/2'
_cell_length_a     21.976(7)
_cell_length_b     6.126(3)
_cell_length_c     23.099(6)
_cell_angle_alpha     90.00
_cell_angle_beta     90.840(4)
_cell_angle_gamma     90.00
_cell_volume     3109(2)
_cell_formula_units_Z     8
_cell_measurement_reflns_used     5596
_cell_measurement_theta_min     3.3
_cell_measurement_theta_max     25.2
_cell_measurement_temperature     294(2)
_exptl_crystal_description     block
_exptl_crystal_colour     yellow
_exptl_crystal_size_max     0.29
_exptl_crystal_size_mid     0.23
_exptl_crystal_size_min     0.18
_exptl_crystal_density_diffrn     1.284
_exptl_crystal_density_meas     ?
_exptl_crystal_density_method     'not measured'
_exptl_crystal_F_000     1264
_exptl_absorpt_coefficient_mu     0.334
_exptl_absorpt_correction_type     multi-scan
_exptl_absorpt_process_details     '(ABSCOR; Higashi, 1995)'
_exptl_absorpt_correction_T_min     0.85
_exptl_absorpt_correction_T_max     0.93
_exptl_special_details
;
;
_diffrn_ambient_temperature     294(2)
_diffrn_radiation_type     MoK\a
_diffrn_radiation_wavelength     0.71073
_diffrn_radiation_source     'fine-focus sealed tube'
_diffrn_radiation_monochromator     graphite
_diffrn_measurement_device_type     'Rigaku R-AXIS RAPID IP'
_diffrn_measurement_method     \w
_diffrn_detector_area_resol_mean     10.0
_diffrn_reflns_number     11281
_diffrn_reflns_av_R_equivalents     0.0549
_diffrn_reflns_av_sigmaI/netI     0.1020
_diffrn_reflns_theta_min     3.44
_diffrn_reflns_theta_max     25.20
_diffrn_reflns_theta_full     25.20
_diffrn_measured_fraction_theta_max     0.996
_diffrn_measured_fraction_theta_full     0.996
_diffrn_reflns_limit_h_min     -25
_diffrn_reflns_limit_h_max     26
_diffrn_reflns_limit_k_min     -6
_diffrn_reflns_limit_k_max     7
_diffrn_reflns_limit_l_min     -18
_diffrn_reflns_limit_l_max     27
_diffrn_standards_number     ?
_diffrn_standards_interval_count     ?
_diffrn_standards_interval_time     ?
_diffrn_standards_decay_%     ?
_refine_special_details
;
Refinement of <i>F</i>^2^ against ALL reflections. The weighted <i>R</i>-factor
<i>wR</i> and goodness of fit <i>S</i> are based on <i>F</i>^2^, conventional
<i>R</i>-factors <i>R</i> are based on <i>F</i>, with <i>F</i> set to zero for
negative <i>F</i>^2^. The threshold expression of <i>F</i>^2^ >
\s(<i>F</i>^2^) is used only for calculating <i>R</i>-factors(gt) <i>etc</i>.
and is not relevant to the choice of reflections for refinement.
<i>R</i>-factors based on <i>F</i>^2^ are statistically about twice as large
as those based on <i>F</i>, and <i>R</i>- factors based on ALL data will be
even larger.
;
_reflns_number_total     5596
_reflns_number_gt     2739
_reflns_threshold_expression     I>2sigma(I)
_refine_ls_structure_factor_coef     Fsqd
_refine_ls_matrix_type     full
_refine_ls_R_factor_all     0.1413
_refine_ls_R_factor_gt     0.0653
_refine_ls_wR_factor_gt     0.1355
_refine_ls_wR_factor_ref     0.1619
_refine_ls_goodness_of_fit_ref     1.016
_refine_ls_restrained_S_all     1.016
_refine_ls_number_reflns     5596
_refine_ls_number_parameters     363
_refine_ls_number_restraints     0
_refine_ls_hydrogen_treatment     constr
_refine_ls_weighting_scheme     calc
_refine_ls_weighting_details
                 'calc w=1/[\s^2^(Fo^2^)+(0.0432P)^2^] where P=(Fo^2^+2Fc^2^)/3'
_atom_sites_solution_hydrogens     geom
_atom_sites_solution_primary     direct
_atom_sites_solution_secondary     difmap
_refine_ls_shift/su_max     0.001
_refine_ls_shift/su_mean     0.000
_refine_diff_density_max     0.262
_refine_diff_density_min     -0.194
_refine_ls_extinction_method     none
_refine_ls_extinction_coef     ?
loop_
    _atom_type_symbol
    _atom_type_description
    _atom_type_scat_dispersion_real
    _atom_type_scat_dispersion_imag
    _atom_type_scat_source
    'C' 'C' 0.0033 0.0016
                         'International Tables Vol C Tables 4.2.6.8 and 6.1.1.4'
    'H' 'H' 0.0000 0.0000
                         'International Tables Vol C Tables 4.2.6.8 and 6.1.1.4'
    'N' 'N' 0.0061 0.0033
                         'International Tables Vol C Tables 4.2.6.8 and 6.1.1.4'
    'S' 'S' 0.1246 0.1234
                         'International Tables Vol C Tables 4.2.6.8 and 6.1.1.4'
_computing_data_collection     'PROCESS-AUTO (Rigaku, 1998)'
_computing_cell_refinement     'PROCESS-AUTO (Rigaku, 1998)'
_computing_data_reduction     'CrystalStructure (Rigaku/MSC, 2002)'
_computing_structure_solution     'SIR92 (Altomare <i>et al.</i>, 1993)'
_computing_structure_refinement     'SHELXL97 (Sheldrick, 2008)'
_computing_molecular_graphics     'ORTEP-3 for Windows (Farrugia, 1997)'
_computing_publication_material     'WinGX (Farrugia, 1999)'
loop_
    _atom_site_type_symbol
    _atom_site_label
    _atom_site_fract_x
    _atom_site_fract_y
    _atom_site_fract_z
    _atom_site_U_iso_or_equiv
    _atom_site_adp_type
    _atom_site_calc_flag
    _atom_site_refinement_flags
    _atom_site_occupancy
    _atom_site_symmetry_multiplicity
    _atom_site_disorder_assembly
    _atom_site_disorder_group
    S S1 0.00768(5) 0.7325(2) 0.57333(6) 0.0829(5) Uani d . 1 1 . .
    S S2 0.12246(5) 0.58916(18) 0.63604(5) 0.0611(4) Uani d . 1 1 . .
    S S3 0.42020(6) 0.2494(2) 0.49716(6) 0.0866(5) Uani d . 1 1 . .
    S S4 0.35943(5) 0.34105(19) 0.38154(6) 0.0652(4) Uani d . 1 1 . .
    N N1 0.12405(14) 0.2604(6) 0.55431(16) 0.0584(10) Uani d . 1 1 . .
    N N2 0.07408(15) 0.3932(6) 0.54827(17) 0.0663(11) Uani d . 1 1 . .
    H H2N 0.0474 0.3656 0.5217 0.080 Uiso calc R 1 1 . .
    N N3 0.44164(15) 0.6850(6) 0.37635(17) 0.0599(10) Uani d . 1 1 . .
    N N4 0.44538(15) 0.5710(6) 0.42774(18) 0.0686(11) Uani d . 1 1 . .
    H H4N 0.4702 0.6145 0.4544 0.082 Uiso calc R 1 1 . .
    C C1 0.17913(18) -0.0439(6) 0.51748(19) 0.0538(11) Uani d . 1 1 . .
    C C2 0.1794(2) -0.2255(8) 0.4810(2) 0.0660(12) Uani d . 1 1 . .
    C C3 0.2286(3) -0.3619(9) 0.4846(3) 0.0940(18) Uani d . 1 1 . .
    H H3 0.2294 -0.4847 0.4610 0.113 Uiso calc R 1 1 . .
    C C4 0.2768(3) -0.3257(9) 0.5215(3) 0.0915(18) Uani d . 1 1 . .
    H H4 0.3094 -0.4223 0.5228 0.110 Uiso calc R 1 1 . .
    C C5 0.2763(2) -0.1464(9) 0.5561(2) 0.0819(16) Uani d . 1 1 . .
    H H5 0.3091 -0.1190 0.5810 0.098 Uiso calc R 1 1 . .
    C C6 0.22812(18) -0.0064(7) 0.5549(2) 0.0667(13) Uani d . 1 1 . .
    H H6 0.2280 0.1148 0.5791 0.080 Uiso calc R 1 1 . .
    C C7 0.12811(18) 0.1054(7) 0.5170(2) 0.0583(12) Uani d . 1 1 . .
    H H7 0.0976 0.0889 0.4890 0.070 Uiso calc R 1 1 . .
    C C8 0.1282(2) -0.2723(8) 0.4390(2) 0.0920(18) Uani d . 1 1 . .
    H H8A 0.1301 -0.1726 0.4071 0.138 Uiso calc R 1 1 . .
    H H8B 0.0900 -0.2550 0.4582 0.138 Uiso calc R 1 1 . .
    H H8C 0.1316 -0.4193 0.4251 0.138 Uiso calc R 1 1 . .
    C C9 0.06632(17) 0.5648(6) 0.58315(19) 0.0535(11) Uani d . 1 1 . .
    C C10 0.0965(2) 0.8266(7) 0.6743(2) 0.0695(14) Uani d . 1 1 . .
    H H10A 0.0980 0.9532 0.6492 0.083 Uiso calc R 1 1 . .
    H H10B 0.0547 0.8056 0.6860 0.083 Uiso calc R 1 1 . .
    C C11 0.13608(16) 0.8637(7) 0.72670(19) 0.0491(10) Uani d . 1 1 . .
    C C12 0.17184(18) 1.0460(7) 0.7309(2) 0.0603(12) Uani d . 1 1 . .
    H H12 0.1729 1.1440 0.7002 0.072 Uiso calc R 1 1 . .
    C C13 0.2064(2) 1.0868(8) 0.7802(3) 0.0735(15) Uani d . 1 1 . .
    H H13 0.2300 1.2126 0.7828 0.088 Uiso calc R 1 1 . .
    C C14 0.2058(2) 0.9446(9) 0.8243(2) 0.0819(16) Uani d . 1 1 . .
    H H14 0.2294 0.9705 0.8574 0.098 Uiso calc R 1 1 . .
    C C15 0.1703(2) 0.7607(9) 0.8206(2) 0.0826(15) Uani d . 1 1 . .
    H H15 0.1699 0.6613 0.8510 0.099 Uiso calc R 1 1 . .
    C C16 0.13541(19) 0.7239(7) 0.7718(2) 0.0659(13) Uani d . 1 1 . .
    H H16 0.1109 0.6004 0.7698 0.079 Uiso calc R 1 1 . .
    C C17 0.48183(18) 0.9804(7) 0.3223(2) 0.0614(13) Uani d . 1 1 . .
    C C18 0.51708(19) 1.1720(8) 0.3223(3) 0.0715(14) Uani d . 1 1 . .
    C C19 0.5172(2) 1.2945(8) 0.2726(3) 0.0870(18) Uani d . 1 1 . .
    H H19 0.5399 1.4227 0.2723 0.104 Uiso calc R 1 1 . .
    C C20 0.4858(3) 1.2379(11) 0.2236(3) 0.108(2) Uani d . 1 1 . .
    H H20 0.4871 1.3264 0.1909 0.130 Uiso calc R 1 1 . .
    C C21 0.4525(2) 1.0512(10) 0.2228(3) 0.102(2) Uani d . 1 1 . .
    H H21 0.4316 1.0090 0.1893 0.123 Uiso calc R 1 1 . .
    C C22 0.4500(2) 0.9238(8) 0.2725(2) 0.0798(15) Uani d . 1 1 . .
    H H22 0.4263 0.7980 0.2723 0.096 Uiso calc R 1 1 . .
    C C23 0.4788(2) 0.8437(7) 0.3726(2) 0.0664(14) Uani d . 1 1 . .
    H H23 0.5049 0.8723 0.4038 0.080 Uiso calc R 1 1 . .
    C C24 0.5559(2) 1.2373(8) 0.3736(3) 0.097(2) Uani d . 1 1 . .
    H H24A 0.5888 1.1352 0.3783 0.145 Uiso calc R 1 1 . .
    H H24B 0.5317 1.2375 0.4078 0.145 Uiso calc R 1 1 . .
    H H24C 0.5721 1.3808 0.3673 0.145 Uiso calc R 1 1 . .
    C C25 0.41069(17) 0.3917(7) 0.43703(19) 0.0565(12) Uani d . 1 1 . .
    C C26 0.31883(18) 0.1063(7) 0.4079(2) 0.0691(14) Uani d . 1 1 . .
    H H26A 0.3464 -0.0166 0.4119 0.083 Uiso calc R 1 1 . .
    H H26B 0.3022 0.1380 0.4457 0.083 Uiso calc R 1 1 . .
    C C27 0.26839(18) 0.0506(7) 0.3661(2) 0.0606(12) Uani d . 1 1 . .
    C C28 0.2196(2) 0.1840(9) 0.3593(3) 0.103(2) Uani d . 1 1 . .
    H H28 0.2176 0.3112 0.3811 0.123 Uiso calc R 1 1 . .
    C C29 0.1729(3) 0.1357(12) 0.3207(3) 0.120(3) Uani d . 1 1 . .
    H H29 0.1400 0.2301 0.3168 0.144 Uiso calc R 1 1 . .
    C C30 0.1750(3) -0.0472(11) 0.2887(3) 0.0939(18) Uani d . 1 1 . .
    H H30 0.1434 -0.0817 0.2631 0.113 Uiso calc R 1 1 . .
    C C31 0.2229(3) -0.1785(8) 0.2943(2) 0.0888(17) Uani d . 1 1 . .
    H H31 0.2249 -0.3045 0.2719 0.107 Uiso calc R 1 1 . .
    C C32 0.2703(2) -0.1306(8) 0.3329(2) 0.0776(15) Uani d . 1 1 . .
    H H32 0.3035 -0.2243 0.3359 0.093 Uiso calc R 1 1 . .
loop_
    _atom_site_aniso_label
    _atom_site_aniso_U_11
    _atom_site_aniso_U_22
    _atom_site_aniso_U_33
    _atom_site_aniso_U_12
    _atom_site_aniso_U_13
    _atom_site_aniso_U_23
    S1 0.0705(8) 0.0936(9) 0.0833(11) 0.0323(7) -0.0394(8) -0.0285(8)
    S2 0.0568(6) 0.0694(8) 0.0564(8) 0.0151(6) -0.0207(6) -0.0124(6)
    S3 0.0834(8) 0.1052(11) 0.0703(10) -0.0175(8) -0.0289(8) 0.0303(8)
    S4 0.0670(7) 0.0727(8) 0.0554(8) 0.0018(6) -0.0150(6) 0.0100(6)
    N1 0.0523(19) 0.061(2) 0.061(3) 0.0101(18) -0.0145(19) -0.003(2)
    N2 0.060(2) 0.069(2) 0.070(3) 0.0154(19) -0.027(2) -0.017(2)
    N3 0.065(2) 0.058(2) 0.056(3) -0.0019(19) -0.0104(19) 0.015(2)
    N4 0.066(2) 0.076(3) 0.063(3) -0.003(2) -0.016(2) 0.007(2)
    C1 0.062(2) 0.050(2) 0.049(3) 0.013(2) -0.005(2) 0.001(2)
    C2 0.078(3) 0.075(3) 0.044(3) 0.010(3) 0.001(2) -0.007(3)
    C3 0.116(4) 0.086(4) 0.080(5) 0.032(4) 0.005(4) -0.026(3)
    C4 0.096(4) 0.093(4) 0.086(5) 0.034(3) 0.005(4) -0.013(4)
    C5 0.067(3) 0.098(4) 0.080(4) 0.016(3) -0.015(3) 0.001(3)
    C6 0.063(3) 0.071(3) 0.065(4) 0.012(2) -0.018(2) -0.011(2)
    C7 0.064(3) 0.059(3) 0.052(3) 0.002(2) -0.014(2) -0.006(2)
    C8 0.116(4) 0.096(4) 0.063(4) 0.005(3) -0.027(3) -0.026(3)
    C9 0.053(2) 0.059(3) 0.047(3) 0.009(2) -0.016(2) -0.005(2)
    C10 0.072(3) 0.075(3) 0.061(3) 0.019(2) -0.025(3) -0.021(3)
    C11 0.047(2) 0.053(2) 0.047(3) 0.002(2) -0.004(2) 0.001(2)
    C12 0.066(3) 0.055(3) 0.060(3) 0.004(2) 0.003(2) 0.007(2)
    C13 0.066(3) 0.065(3) 0.088(4) -0.008(3) -0.011(3) -0.016(3)
    C14 0.079(3) 0.094(4) 0.071(4) 0.003(3) -0.022(3) -0.020(3)
    C15 0.098(4) 0.087(4) 0.062(4) 0.002(3) -0.009(3) 0.016(3)
    C16 0.065(3) 0.070(3) 0.063(3) -0.017(2) -0.013(3) 0.003(3)
    C17 0.057(2) 0.058(3) 0.069(4) 0.009(2) -0.007(2) 0.009(3)
    C18 0.047(2) 0.065(3) 0.103(5) 0.000(2) 0.016(3) 0.005(3)
    C19 0.063(3) 0.070(4) 0.130(6) -0.013(3) 0.022(3) 0.020(4)
    C20 0.092(4) 0.117(5) 0.116(6) -0.018(4) 0.007(4) 0.042(4)
    C21 0.103(4) 0.124(5) 0.079(5) -0.027(4) -0.019(4) 0.028(4)
    C22 0.088(3) 0.078(3) 0.072(4) -0.016(3) -0.009(3) 0.014(3)
    C23 0.061(3) 0.063(3) 0.074(4) 0.002(2) -0.017(3) 0.001(3)
    C24 0.066(3) 0.084(4) 0.141(6) -0.013(3) -0.001(4) -0.021(4)
    C25 0.050(2) 0.062(3) 0.057(3) 0.010(2) -0.007(2) 0.008(2)
    C26 0.065(3) 0.072(3) 0.071(4) -0.003(2) -0.012(3) 0.016(3)
    C27 0.059(2) 0.061(3) 0.062(3) 0.006(2) -0.011(2) 0.003(3)
    C28 0.102(4) 0.112(4) 0.093(5) 0.044(4) -0.046(4) -0.045(4)
    C29 0.097(4) 0.151(6) 0.111(6) 0.044(4) -0.053(4) -0.036(5)
    C30 0.082(4) 0.123(5) 0.076(5) -0.013(4) -0.013(3) -0.007(4)
    C31 0.120(4) 0.069(3) 0.077(4) -0.016(3) -0.006(4) -0.024(3)
    C32 0.086(3) 0.061(3) 0.085(4) 0.008(3) 0.000(3) 0.000(3)
_geom_special_details
;
All e.s.d.'s (except the e.s.d. in the dihedral angle between two l.s. planes)
are estimated using the full covariance matrix. The cell e.s.d.'s are taken
into account individually in the estimation of e.s.d.'s in distances, angles
and torsion angles; correlations between e.s.d.'s in cell parameters are only
used when they are defined by crystal symmetry. An approximate (isotropic)
treatment of cell e.s.d.'s is used for estimating e.s.d.'s involving l.s.
planes.
;
loop_
    _geom_bond_atom_site_label_1
    _geom_bond_atom_site_label_2
    _geom_bond_site_symmetry_2
    _geom_bond_distance
    _geom_bond_publ_flag
    S1 C9 . 1.661(4) ?
    S2 C9 . 1.730(4) ?
    S2 C10 . 1.800(4) ?
    S3 C25 . 1.651(4) ?
    S4 C25 . 1.722(4) ?
    S4 C26 . 1.803(4) ?
    N1 C7 . 1.287(5) ?
    N1 N2 . 1.372(4) ?
    N2 C9 . 1.337(5) ?
    N2 H2N . 0.8600 ?
    N3 C23 . 1.273(5) ?
    N3 N4 . 1.378(5) ?
    N4 C25 . 1.356(5) ?
    N4 H4N . 0.8600 ?
    C1 C6 . 1.390(5) ?
    C1 C2 . 1.396(6) ?
    C1 C7 . 1.447(5) ?
    C2 C3 . 1.370(6) ?
    C2 C8 . 1.502(5) ?
    C3 C4 . 1.366(6) ?
    C3 H3 . 0.9300 ?
    C4 C5 . 1.360(7) ?
    C4 H4 . 0.9300 ?
    C5 C6 . 1.362(6) ?
    C5 H5 . 0.9300 ?
    C6 H6 . 0.9300 ?
    C7 H7 . 0.9300 ?
    C8 H8A . 0.9600 ?
    C8 H8B . 0.9600 ?
    C8 H8C . 0.9600 ?
    C10 C11 . 1.497(5) ?
    C10 H10A . 0.9700 ?
    C10 H10B . 0.9700 ?
    C11 C16 . 1.350(6) ?
    C11 C12 . 1.368(5) ?
    C12 C13 . 1.381(6) ?
    C12 H12 . 0.9300 ?
    C13 C14 . 1.341(7) ?
    C13 H13 . 0.9300 ?
    C14 C15 . 1.372(6) ?
    C14 H14 . 0.9300 ?
    C15 C16 . 1.372(6) ?
    C15 H15 . 0.9300 ?
    C16 H16 . 0.9300 ?
    C17 C22 . 1.381(6) ?
    C17 C18 . 1.406(6) ?
    C17 C23 . 1.436(6) ?
    C18 C19 . 1.372(7) ?
    C18 C24 . 1.503(7) ?
    C19 C20 . 1.362(7) ?
    C19 H19 . 0.9300 ?
    C20 C21 . 1.357(7) ?
    C20 H20 . 0.9300 ?
    C21 C22 . 1.391(7) ?
    C21 H21 . 0.9300 ?
    C22 H22 . 0.9300 ?
    C23 H23 . 0.9300 ?
    C24 H24A . 0.9600 ?
    C24 H24B . 0.9600 ?
    C24 H24C . 0.9600 ?
    C26 C27 . 1.500(5) ?
    C26 H26A . 0.9700 ?
    C26 H26B . 0.9700 ?
    C27 C32 . 1.350(6) ?
    C27 C28 . 1.355(6) ?
    C28 C29 . 1.383(6) ?
    C28 H28 . 0.9300 ?
    C29 C30 . 1.343(7) ?
    C29 H29 . 0.9300 ?
    C30 C31 . 1.330(7) ?
    C30 H30 . 0.9300 ?
    C31 C32 . 1.391(6) ?
    C31 H31 . 0.9300 ?
    C32 H32 . 0.9300 ?
loop_
    _geom_angle_atom_site_label_1
    _geom_angle_atom_site_label_2
    _geom_angle_atom_site_label_3
    _geom_angle_site_symmetry_1
    _geom_angle_site_symmetry_3
    _geom_angle
    _geom_angle_publ_flag
    C9 S2 C10 . . 100.88(18) ?
    C25 S4 C26 . . 102.3(2) ?
    C7 N1 N2 . . 115.6(3) ?
    C9 N2 N1 . . 120.9(3) ?
    C9 N2 H2N . . 119.5 ?
    N1 N2 H2N . . 119.5 ?
    C23 N3 N4 . . 114.5(4) ?
    C25 N4 N3 . . 121.3(3) ?
    C25 N4 H4N . . 119.3 ?
    N3 N4 H4N . . 119.3 ?
    C6 C1 C2 . . 119.9(4) ?
    C6 C1 C7 . . 119.6(4) ?
    C2 C1 C7 . . 120.6(4) ?
    C3 C2 C1 . . 117.3(4) ?
    C3 C2 C8 . . 120.5(5) ?
    C1 C2 C8 . . 122.2(4) ?
    C4 C3 C2 . . 122.9(5) ?
    C4 C3 H3 . . 118.5 ?
    C2 C3 H3 . . 118.5 ?
    C5 C4 C3 . . 119.0(5) ?
    C5 C4 H4 . . 120.5 ?
    C3 C4 H4 . . 120.5 ?
    C4 C5 C6 . . 120.6(5) ?
    C4 C5 H5 . . 119.7 ?
    C6 C5 H5 . . 119.7 ?
    C5 C6 C1 . . 120.2(4) ?
    C5 C6 H6 . . 119.9 ?
    C1 C6 H6 . . 119.9 ?
    N1 C7 C1 . . 121.5(4) ?
    N1 C7 H7 . . 119.3 ?
    C1 C7 H7 . . 119.3 ?
    C2 C8 H8A . . 109.5 ?
    C2 C8 H8B . . 109.5 ?
    H8A C8 H8B . . 109.5 ?
    C2 C8 H8C . . 109.5 ?
    H8A C8 H8C . . 109.5 ?
    H8B C8 H8C . . 109.5 ?
    N2 C9 S1 . . 120.6(3) ?
    N2 C9 S2 . . 113.4(3) ?
    S1 C9 S2 . . 126.0(3) ?
    C11 C10 S2 . . 109.6(3) ?
    C11 C10 H10A . . 109.8 ?
    S2 C10 H10A . . 109.8 ?
    C11 C10 H10B . . 109.8 ?
    S2 C10 H10B . . 109.8 ?
    H10A C10 H10B . . 108.2 ?
    C16 C11 C12 . . 118.4(4) ?
    C16 C11 C10 . . 121.0(4) ?
    C12 C11 C10 . . 120.5(4) ?
    C11 C12 C13 . . 121.0(4) ?
    C11 C12 H12 . . 119.5 ?
    C13 C12 H12 . . 119.5 ?
    C14 C13 C12 . . 119.8(4) ?
    C14 C13 H13 . . 120.1 ?
    C12 C13 H13 . . 120.1 ?
    C13 C14 C15 . . 119.8(5) ?
    C13 C14 H14 . . 120.1 ?
    C15 C14 H14 . . 120.1 ?
    C14 C15 C16 . . 119.8(5) ?
    C14 C15 H15 . . 120.1 ?
    C16 C15 H15 . . 120.1 ?
    C11 C16 C15 . . 121.2(4) ?
    C11 C16 H16 . . 119.4 ?
    C15 C16 H16 . . 119.4 ?
    C22 C17 C18 . . 118.9(5) ?
    C22 C17 C23 . . 119.9(4) ?
    C18 C17 C23 . . 121.2(4) ?
    C19 C18 C17 . . 117.6(5) ?
    C19 C18 C24 . . 120.4(5) ?
    C17 C18 C24 . . 121.9(5) ?
    C20 C19 C18 . . 123.3(5) ?
    C20 C19 H19 . . 118.4 ?
    C18 C19 H19 . . 118.4 ?
    C21 C20 C19 . . 119.5(6) ?
    C21 C20 H20 . . 120.2 ?
    C19 C20 H20 . . 120.2 ?
    C20 C21 C22 . . 119.3(5) ?
    C20 C21 H21 . . 120.4 ?
    C22 C21 H21 . . 120.4 ?
    C17 C22 C21 . . 121.4(5) ?
    C17 C22 H22 . . 119.3 ?
    C21 C22 H22 . . 119.3 ?
    N3 C23 C17 . . 122.5(4) ?
    N3 C23 H23 . . 118.7 ?
    C17 C23 H23 . . 118.7 ?
    C18 C24 H24A . . 109.5 ?
    C18 C24 H24B . . 109.5 ?
    H24A C24 H24B . . 109.5 ?
    C18 C24 H24C . . 109.5 ?
    H24A C24 H24C . . 109.5 ?
    H24B C24 H24C . . 109.5 ?
    N4 C25 S3 . . 119.8(3) ?
    N4 C25 S4 . . 113.0(3) ?
    S3 C25 S4 . . 127.2(3) ?
    C27 C26 S4 . . 109.2(3) ?
    C27 C26 H26A . . 109.8 ?
    S4 C26 H26A . . 109.8 ?
    C27 C26 H26B . . 109.8 ?
    S4 C26 H26B . . 109.8 ?
    H26A C26 H26B . . 108.3 ?
    C32 C27 C28 . . 117.4(4) ?
    C32 C27 C26 . . 121.7(4) ?
    C28 C27 C26 . . 120.9(4) ?
    C27 C28 C29 . . 121.6(5) ?
    C27 C28 H28 . . 119.2 ?
    C29 C28 H28 . . 119.2 ?
    C30 C29 C28 . . 120.1(5) ?
    C30 C29 H29 . . 119.9 ?
    C28 C29 H29 . . 119.9 ?
    C31 C30 C29 . . 119.0(5) ?
    C31 C30 H30 . . 120.5 ?
    C29 C30 H30 . . 120.5 ?
    C30 C31 C32 . . 121.2(5) ?
    C30 C31 H31 . . 119.4 ?
    C32 C31 H31 . . 119.4 ?
    C27 C32 C31 . . 120.6(5) ?
    C27 C32 H32 . . 119.7 ?
    C31 C32 H32 . . 119.7 ?
loop_
    _geom_hbond_atom_site_label_D
    _geom_hbond_atom_site_label_H
    _geom_hbond_atom_site_label_A
    _geom_hbond_site_symmetry_A
    _geom_hbond_distance_DH
    _geom_hbond_distance_HA
    _geom_hbond_distance_DA
    _geom_hbond_angle_DHA
    N2 H2N S1 3_566 0.86 2.56 3.400(4) 165
    N4 H4N S3 3_666 0.86 2.77 3.577(4) 157
data_global
_journal_date_recd_electronic     2011-07-22
_journal_date_accepted     2011-08-15
_journal_name_full     'Acta Crystallographica, Section E'
_journal_year     2011
_journal_volume     67
_journal_issue      9
_journal_page_first     o2497
_journal_page_last     o2497
_journal_paper_category     QO
_journal_coeditor_code     XU5276
_publ_contact_author_name     'Prof. S. Shan'
_publ_contact_author_address
;
College of Chemical Engineering and Materials Science
Zhejiang University of Technology
Hangzhou
People's Republic of China
;
_publ_contact_author_email     shanshang@mail.hz.zj.cn
_publ_section_title
;
Benzyl (<i>E</i>)-3-(2-methylbenzylidene)dithiocarbazate
;
loop_
    _publ_author_name
    _publ_author_address
    'Shang Shan'
;
College of Chemical Engineering and Materials Science
Zhejiang University of Technology
People's Republic of China
;
    'Zhao Wang'
;
College of Chemical Engineering and Materials Science
Zhejiang University of Technology
People's Republic of China
;
    'Yan-Lan Huang'
;
College of Chemical Engineering and Materials Science
Zhejiang University of Technology
People's Republic of China
;
    'Han-Qi Guo'
;
College of Chemical Engineering and Materials Science
Zhejiang University of Technology
People's Republic of China
;
    'Deng-Feng Li'
;
College of Chemical Engineering and Materials Science
Zhejiang University of Technology
People's Republic of China
;
