# Supplementary material for: Benzyl (E)-3-(2-methyl­benzyl­idene)dithio­carbazate
Source: Acta Crystallogr Sect E Struct Rep Online. 2011 Aug 27;67(Pt 9):o2497. doi: 10.1107/S1600536811033113 (PMC3200894; doi:10.1107/S1600536811033113)
Supplement: Supplementary file 2 [file e-67-o2497-Isup2.hkl]

#
# h,k,l, Fc-squared, Fo-squared, sigma(Fo-squared) and status flag
#
data_I
_shelx_title ' 110711_YB17 in P2(1)/n'
_shelx_refln_list_code          4
_shelx_F_calc_maximum      334.53
_exptl_crystal_F_000      1264.00
_reflns_d_resolution_high  0.8346
 
loop_
 _symmetry_equiv_pos_as_xyz
 'x, y, z'
 '-x+1/2, y+1/2, -z+1/2'
 '-x, -y, -z'
 'x-1/2, -y-1/2, z-1/2'
 
_cell_length_a    21.9760
_cell_length_b     6.1260
_cell_length_c    23.0990
_cell_angle_alpha  90.000
_cell_angle_beta   90.840
_cell_angle_gamma  90.000
 
_shelx_F_squared_multiplier     1.000
 
loop_
 _refln_index_h
 _refln_index_k
 _refln_index_l
 _refln_F_squared_calc
 _refln_F_squared_meas
 _refln_F_squared_sigma
 _refln_observed_status
   4   0   0       56.52       68.73     13.84 o
   6   0   0      632.96      661.71     36.60 o
   8   0   0     1508.90     1414.17     63.02 o
  10   0   0        2.24        7.20      3.25 o
  12   0   0       99.51      114.93     23.39 o
  14   0   0     3721.75     3675.29    135.66 o
  16   0   0     1547.66     1491.77     93.80 o
  18   0   0       62.06       81.27     22.98 o
  20   0   0     1536.70     1521.87    101.56 o
  22   0   0      366.30      406.25    104.60 o
  24   0   0        0.54       13.54     25.11 o
  26   0   0       97.14      105.84     56.66 o
   1   1   0      642.58      806.74     63.50 o
   2   1   0    18693.31    18177.23    319.12 o
   3   1   0    20285.33    20221.75    352.52 o
   4   1   0     1608.83     1534.75    100.78 o
   5   1   0      982.54      880.87     82.45 o
   6   1   0    16640.71    16603.47    262.64 o
   7   1   0       22.66       19.80      4.65 o
   8   1   0       17.00       16.97      3.82 o
   9   1   0     1199.60     1212.88     52.62 o
  10   1   0      321.38      355.02     29.19 o
  11   1   0      194.83      223.43     24.19 o
  12   1   0       65.41       60.28     11.38 o
  13   1   0        9.71        2.23      2.61 o
  14   1   0      239.33      255.94     29.67 o
  15   1   0       49.64       44.83     13.95 o
  16   1   0     1154.76     1223.52     66.50 o
  17   1   0      500.93      524.96     44.91 o
  18   1   0      103.99      110.04     20.77 o
  19   1   0       49.68       70.51     16.76 o
  20   1   0      441.31      470.37     37.54 o
  21   1   0      196.22      207.61     41.24 o
  22   1   0        3.91        0.00     20.45 o
  23   1   0       78.09       74.73     24.83 o
  24   1   0       60.39       65.65     27.85 o
  25   1   0       74.76       55.27     26.67 o
  26   1   0        4.30        0.00     18.49 o
   0   2   0    13496.75    14813.46    301.42 o
   1   2   0      154.72      322.87     46.25 o
   2   2   0     6304.04     5898.65    126.85 o
   3   2   0      285.15      265.62     22.16 o
   4   2   0        1.49        2.94      5.18 o
   5   2   0        1.73        0.00     19.63 o
   6   2   0      602.42      562.63     82.43 o
   7   2   0        0.28        0.00      7.53 o
   8   2   0     2759.16     2797.54     99.32 o
   9   2   0       68.31       77.56     22.40 o
  10   2   0      337.82      317.24     49.35 o
  11   2   0       51.57       53.90     19.05 o
  12   2   0      698.48      652.82     47.75 o
  13   2   0      380.76      380.57     35.72 o
  14   2   0     1501.34     1495.29     69.69 o
  15   2   0     1964.72     2026.05     81.34 o
  16   2   0       41.73       46.11     12.28 o
  17   2   0       20.60       29.72     25.66 o
  18   2   0      161.87      138.26     23.41 o
  19   2   0      559.16      583.69     64.14 o
  20   2   0        1.74       15.78     13.41 o
  21   2   0        7.01       11.61      9.90 o
  22   2   0       48.41       83.94     25.39 o
  23   2   0      146.28      170.55     46.45 o
  24   2   0        0.11        5.70     20.54 o
  25   2   0        3.73        0.00      5.78 o
   1   3   0      376.56      414.25     37.69 o
   2   3   0        2.49       28.59     11.37 o
   3   3   0      484.18      514.39     39.52 o
   4   3   0      529.60      573.84     39.27 o
   5   3   0     1424.29     1470.44     61.12 o
   6   3   0     1276.93     1373.21     95.30 o
   7   3   0       42.83       37.90     12.19 o
   8   3   0      155.40      204.95     30.29 o
   9   3   0       54.82       40.57      8.24 o
  10   3   0      723.17      766.33     55.25 o
  11   3   0      487.93      445.84     54.85 o
  12   3   0       18.50        8.24      6.70 o
  13   3   0        7.60        2.32      8.22 o
  14   3   0     1021.92      961.65     50.14 o
  15   3   0        6.15       13.20      8.65 o
  16   3   0      421.58      446.34     26.66 o
  17   3   0      312.44      266.87     21.28 o
  18   3   0        8.67        0.00     14.94 o
  19   3   0        0.52        0.00     17.39 o
  20   3   0        8.56       11.86      7.90 o
  21   3   0       46.01       51.87     38.82 o
  22   3   0       19.26       24.70     27.55 o
  23   3   0        4.13        0.50     35.79 o
  24   3   0       11.60        0.00     12.99 o
   0   4   0       27.44       24.69      3.46 o
   1   4   0      918.59      980.90     61.27 o
   2   4   0      883.41      919.82     58.49 o
   3   4   0      485.42      437.19     46.36 o
   4   4   0      746.72      808.78     59.16 o
   5   4   0      259.91      253.98     31.74 o
   6   4   0      151.14      182.53     26.51 o
   7   4   0      201.07      185.71     62.09 o
   8   4   0       74.50       23.06     23.51 o
   9   4   0      450.15      247.63    143.69 o
  10   4   0      174.83      124.80     33.22 o
  11   4   0       76.82       58.74     17.10 o
  12   4   0      662.81      686.80     76.58 o
  13   4   0       49.19       20.44     13.43 o
  14   4   0       27.50       15.65     14.55 o
  15   4   0       27.20       25.40     14.89 o
  16   4   0        5.78        0.00     45.89 o
  17   4   0       16.14       38.58     16.95 o
  18   4   0       47.10        8.64     33.39 o
  19   4   0        8.79        0.00     45.73 o
  20   4   0        0.67       32.65      8.96 o
  21   4   0        1.82       42.98     48.30 o
  22   4   0        9.62       31.74     29.07 o
   1   5   0       27.11       52.76     26.70 o
   2   5   0       16.07        0.00     46.89 o
   3   5   0      326.15      318.59     40.66 o
   4   5   0       29.62       40.15     20.21 o
   5   5   0       21.60       43.18      7.47 o
   6   5   0      529.91      513.48     47.80 o
   7   5   0      246.49      211.89     46.31 o
   8   5   0       94.87      105.74     31.88 o
   9   5   0        0.57        0.00     27.39 o
  10   5   0        8.43        1.05     20.86 o
  11   5   0       99.24       73.33     25.86 o
  12   5   0      127.59       90.29     33.78 o
  13   5   0       15.03        0.00     47.50 o
  14   5   0      164.40      169.79     68.90 o
  15   5   0       40.78        0.00     34.84 o
  16   5   0        0.25        0.00     62.71 o
  17   5   0       29.44        9.85     31.10 o
  18   5   0      184.89      162.91     76.94 o
  19   5   0       29.43        3.94     35.66 o
   0   6   0      179.19      232.78     60.52 o
   1   6   0        4.62        0.00     60.29 o
   2   6   0       70.95       87.86     32.75 o
   3   6   0       31.82       66.79     25.15 o
   4   6   0      162.28      150.88     37.80 o
   5   6   0       56.07       24.13     33.50 o
   6   6   0       22.65       34.43     29.65 o
   7   6   0       19.59        0.00     29.94 o
   8   6   0       34.68       26.22     21.75 o
   9   6   0       18.45        0.00     21.38 o
  10   6   0       37.44       48.45     36.41 o
  11   6   0       25.83        0.00     32.60 o
  12   6   0        3.78        0.00     26.66 o
  13   6   0       16.72        0.00     26.17 o
  14   6   0        7.40        6.08     13.86 o
  15   6   0       18.71        0.38     60.16 o
   1   7   0       24.63        0.00     40.02 o
   2   7   0        2.04        4.63     21.07 o
   3   7   0       24.45       65.92     53.15 o
   4   7   0       18.62       61.45     47.68 o
   5   7   0       89.65      173.35     73.05 o
   6   7   0        1.67       60.15     54.80 o
   7   7   0       43.31       68.79     46.81 o
 -25   0   1      299.95      416.63    116.10 o
 -23   0   1       24.69       48.44     29.77 o
 -21   0   1       82.14       79.43     31.80 o
 -19   0   1      230.48      231.22     43.33 o
 -17   0   1     3679.68     3740.89    156.23 o
 -15   0   1       83.89       69.69     21.40 o
 -13   0   1      872.44      874.03     67.40 o
 -11   0   1     3588.93     3502.21    125.68 o
  -9   0   1     2772.90     2539.42     97.77 o
  -7   0   1     2446.75     2596.94     87.67 o
  -5   0   1     7192.52     7092.38    143.81 o
   5   0   1     5099.11     5233.86     87.01 o
   7   0   1    22780.93    21899.92    215.86 o
   9   0   1     7394.23     7166.22    151.31 o
  11   0   1      935.11      874.82     55.34 o
  13   0   1      824.80      771.74     56.52 o
  15   0   1      369.37      422.20     50.70 o
  17   0   1      877.55     1030.46     67.17 o
  19   0   1      191.07      389.67     56.34 o
  21   0   1      304.15      290.98     87.15 o
  23   0   1      389.41      426.50    112.04 o
  25   0   1        6.07        5.95     38.77 o
 -26   1   1        2.04        0.00     22.82 o
 -25   1   1        0.35        0.00      9.37 o
 -24   1   1       24.93        0.06     19.32 o
 -23   1   1       28.21       15.84     15.04 o
 -22   1   1       94.99       89.74     20.89 o
 -21   1   1      281.34      291.54     37.53 o
 -20   1   1      112.77      117.03     24.14 o
 -19   1   1      406.46      393.07     42.28 o
 -18   1   1       25.75       44.32     15.11 o
 -17   1   1      450.15      471.56     44.80 o
 -16   1   1      296.64      301.07     34.84 o
 -15   1   1      270.50      264.12     31.39 o
 -14   1   1       53.21       42.46     11.67 o
 -13   1   1      285.97      322.93     33.62 o
 -12   1   1      729.50      693.22     47.92 o
 -11   1   1     1299.99     1195.72     61.25 o
 -10   1   1      859.72      983.91     54.06 o
  -9   1   1     2095.73     2005.58     75.51 o
  -8   1   1       16.85        9.72      6.04 o
  -7   1   1     2163.45     2070.03     98.03 o
  -6   1   1    21396.82    20917.47    302.43 o
  -5   1   1    12246.55    11653.62    305.88 o
  -4   1   1     1441.73     1330.41     98.81 o
  -3   1   1     1079.20     1155.19     48.31 o
  -2   1   1     8680.88     8305.89    132.85 o
  -1   1   1        0.56        4.71      8.90 o
   0   1   1      440.26      433.32     45.18 o
   1   1   1      423.71      387.25     39.52 o
   2   1   1     4879.87     4725.08    159.02 o
   3   1   1     5877.87     5526.38    188.83 o
   4   1   1     5169.33     4996.59    132.87 o
   5   1   1     1900.09     1944.43     84.90 o
   6   1   1     1026.49      990.31     62.61 o
   7   1   1     2406.57     2290.19     99.27 o
   8   1   1      110.21       98.05     19.77 o
   9   1   1     1730.63     1556.76     50.43 o
  10   1   1       24.51       15.83      4.88 o
  11   1   1     2065.47     1865.74     60.76 o
  12   1   1       82.92       82.55     14.03 o
  13   1   1       14.00       26.55      8.11 o
  14   1   1     2127.84     2028.09    118.97 o
  15   1   1       96.85      110.25     18.02 o
  16   1   1      155.94      144.54     18.53 o
  17   1   1       26.87       44.98      7.55 o
  18   1   1      136.54      132.08     27.45 o
  19   1   1      860.20      829.15     76.03 o
  20   1   1       37.05       42.04     17.73 o
  21   1   1      273.22      275.55     45.52 o
  22   1   1        1.62        0.00     20.83 o
  23   1   1      276.89      335.55     68.84 o
  24   1   1       92.33      129.97     39.18 o
  25   1   1       58.58       78.15     30.65 o
  26   1   1        2.41        7.98     25.19 o
 -25   2   1       34.44       19.30     16.04 o
 -24   2   1        6.98        5.72     14.63 o
 -23   2   1       90.15       68.28     28.05 o
 -22   2   1       14.38       10.40     14.74 o
 -21   2   1       92.52       89.98     23.95 o
 -20   2   1        1.05       15.47     30.45 o
 -19   2   1      161.83      147.74     24.55 o
 -18   2   1       47.33       54.65     14.77 o
 -17   2   1      166.03      153.41     24.39 o
 -16   2   1       54.45       64.06     16.48 o
 -15   2   1       36.68       71.68     19.44 o
 -14   2   1       43.88       51.53     15.60 o
 -13   2   1       60.33       71.43     17.92 o
 -12   2   1       36.82       54.88     16.25 o
 -11   2   1       52.51       58.67     22.73 o
 -10   2   1     3535.54     3622.63    170.25 o
  -9   2   1     3588.77     3649.44    166.39 o
  -8   2   1     2144.81     2113.71     80.24 o
  -7   2   1     8175.12     7892.30    162.96 o
  -6   2   1     6240.21     5622.61    316.88 o
  -5   2   1     5088.04     4862.14    115.51 o
  -4   2   1        3.47        0.00      7.86 o
  -3   2   1     4457.00     4526.09     89.39 o
  -2   2   1     2970.96     2962.24     76.22 o
  -1   2   1     1171.92     1175.05     50.56 o
   0   2   1     2697.45     2559.29     79.36 o
   1   2   1        0.89        0.00      9.99 o
   2   2   1     1670.70     1672.80     55.90 o
   3   2   1      108.95      131.64     14.16 o
   4   2   1     1262.50     1274.18     72.74 o
   5   2   1     1257.44     1242.06     72.00 o
   6   2   1     1215.14     1146.28     68.78 o
   7   2   1      864.43      900.63     53.32 o
   8   2   1     1639.46     1306.37    138.95 o
   9   2   1      299.46      264.86     22.62 o
  10   2   1     3096.75     3148.45    130.27 o
  11   2   1      166.86      163.16     20.42 o
  12   2   1      550.52      543.89     30.35 o
  13   2   1     1014.25      989.46     53.19 o
  14   2   1       60.41       53.78      9.09 o
  15   2   1        0.51       16.10     14.34 o
  16   2   1      414.49      459.34     50.34 o
  17   2   1       22.93       34.48      9.79 o
  18   2   1        4.16        0.00     13.31 o
  19   2   1       91.17       86.09     17.38 o
  20   2   1       73.93       56.64     18.67 o
  21   2   1       15.39        0.00     17.53 o
  22   2   1       21.91       15.46     13.45 o
  23   2   1       39.80       31.50     11.86 o
  24   2   1       47.06       38.69     11.61 o
  25   2   1       12.94       18.00      8.08 o
 -24   3   1       22.60       75.11     58.11 o
 -23   3   1       38.49       35.49     30.36 o
 -22   3   1      110.04       91.52     47.68 o
 -21   3   1        0.65        0.00     52.73 o
 -20   3   1        7.93        0.00      9.58 o
 -19   3   1       36.67       17.59     14.65 o
 -18   3   1        0.71        0.00      5.67 o
 -17   3   1       68.71       67.23     12.60 o
 -16   3   1      134.25      169.99     24.12 o
 -15   3   1      287.51      276.09     32.60 o
 -14   3   1      189.69      165.81     30.21 o
 -13   3   1        0.42        0.00     14.39 o
 -12   3   1      199.34      199.84     26.71 o
 -11   3   1      338.63      303.07     30.67 o
 -10   3   1        0.48        0.00     10.70 o
  -9   3   1      468.83      395.32     62.37 o
  -8   3   1      992.70      793.86    108.21 o
  -7   3   1      920.91      886.12     64.82 o
  -6   3   1      168.80      208.68     26.70 o
  -5   3   1      812.17      858.36     44.28 o
  -4   3   1      603.06      619.77     36.13 o
  -3   3   1        5.65        0.06      6.17 o
  -2   3   1      704.09      652.49     46.07 o
  -1   3   1       24.85       23.94      9.93 o
   0   3   1     1148.74     1115.06     72.22 o
   1   3   1     1102.47     1137.09     62.42 o
   2   3   1     1087.20     1042.86     57.94 o
   3   3   1     1682.07     1643.67     67.99 o
   4   3   1        0.19        0.00      7.86 o
   5   3   1      520.24      387.79     70.45 o
   6   3   1       35.53       43.99     16.28 o
   7   3   1      152.84      157.09     29.84 o
   8   3   1      121.08      124.16     23.62 o
   9   3   1       66.63       72.23     15.47 o
  10   3   1      577.08      697.68     57.21 o
  11   3   1      827.98      812.91     60.93 o
  12   3   1      628.61      627.54     52.34 o
  13   3   1     1213.54     1181.60     70.79 o
  14   3   1      330.06      238.00     53.38 o
  15   3   1       24.26       18.91      5.42 o
  16   3   1        0.39       12.72     10.30 o
  17   3   1        7.00        8.09      4.66 o
  18   3   1       13.90        2.42      6.77 o
  19   3   1       10.24       18.16     11.22 o
  20   3   1       25.85       20.06     10.77 o
  21   3   1      235.87      315.55    105.54 o
  22   3   1       84.57       61.52     41.38 o
  23   3   1      196.80      273.88    101.34 o
 -22   4   1        2.73       12.96     15.08 o
 -21   4   1       63.97      129.19     76.49 o
 -20   4   1      156.49      266.32    100.40 o
 -19   4   1        4.11        0.00     41.49 o
 -18   4   1       13.30       12.16     38.83 o
 -17   4   1        0.01        0.00     13.85 o
 -16   4   1       43.19       22.17     30.95 o
 -15   4   1        6.17        0.00     15.25 o
 -14   4   1        0.07       18.93     20.05 o
 -13   4   1       15.21       30.82     18.14 o
 -12   4   1       58.18       32.65     21.08 o
 -11   4   1       31.76        0.78     24.74 o
 -10   4   1       18.57        0.00      4.78 o
  -9   4   1      184.80      139.69     43.38 o
  -8   4   1        1.50        0.00     36.18 o
  -7   4   1     1158.52     1261.55    161.89 o
  -6   4   1        7.83        3.32      6.37 o
  -5   4   1     1232.93     1226.71     73.86 o
  -4   4   1      930.20      953.78     66.35 o
  -3   4   1       50.12       35.00      9.33 o
  -2   4   1       31.23       58.19     21.66 o
  -1   4   1      244.39      281.23     32.06 o
   0   4   1      147.06      209.29     29.01 o
   1   4   1       11.66        1.57      8.47 o
   2   4   1      157.05      153.41     23.26 o
   3   4   1        6.36       21.04     21.31 o
   4   4   1        2.49        0.00     16.71 o
   5   4   1     1099.14     1123.22     70.23 o
   6   4   1      193.62      152.00     19.91 o
   7   4   1      116.39       61.16     51.68 o
   8   4   1      402.17      222.78    113.51 o
   9   4   1      176.69      150.18     37.10 o
  10   4   1       72.88       56.50     18.15 o
  11   4   1      103.32       83.96     25.26 o
  12   4   1        0.34        0.00      8.64 o
  13   4   1        7.51        0.00     20.28 o
  14   4   1      524.72      516.91     61.92 o
  15   4   1       57.74       59.63     20.90 o
  16   4   1       21.37        8.26     16.08 o
  17   4   1       66.63       45.56     30.16 o
  18   4   1       79.25       72.32     41.46 o
  19   4   1        8.50        0.00     43.31 o
  20   4   1        0.00        0.00     65.27 o
  21   4   1       52.58        0.00     56.98 o
  22   4   1       99.86       55.02     26.50 o
 -19   5   1        0.16        0.00     32.26 o
 -18   5   1        3.50        0.00     21.50 o
 -17   5   1       30.14       30.24     33.21 o
 -16   5   1        1.63        2.65     18.76 o
 -15   5   1      128.66      127.16     63.12 o
 -14   5   1        0.18        0.00     50.81 o
 -13   5   1        8.99        3.06     30.29 o
 -12   5   1       71.82       81.45     29.30 o
 -11   5   1       14.59       30.76     14.27 o
 -10   5   1        4.75        8.85     17.70 o
  -9   5   1        3.44       32.03     10.64 o
  -8   5   1       50.80       18.18     22.00 o
  -7   5   1       78.06       38.43     16.88 o
  -6   5   1      563.17      573.52     53.12 o
  -5   5   1      135.96       83.48     25.46 o
  -4   5   1       51.10       17.13     19.96 o
  -3   5   1      100.98       97.03     22.00 o
  -2   5   1       13.56        0.00     21.85 o
  -1   5   1       16.27        0.00     41.09 o
   0   5   1       77.16      126.68     32.24 o
   1   5   1       61.04       87.16     29.49 o
   2   5   1        3.99       47.90     25.47 o
   3   5   1      105.20       69.45     47.60 o
   4   5   1      159.31      152.86     26.20 o
   5   5   1      265.78      311.63     46.37 o
   6   5   1       17.71        4.95      8.38 o
   7   5   1      562.93      655.85     86.89 o
   8   5   1       37.08       21.23     26.27 o
   9   5   1      118.62      140.64     38.76 o
  10   5   1        4.93        7.28     35.70 o
  11   5   1        0.44        0.00     50.48 o
  12   5   1      134.64      108.80     43.26 o
  13   5   1        1.12        0.00     65.96 o
  14   5   1       28.51        0.00     46.16 o
  15   5   1        9.90       21.49     28.68 o
  16   5   1        1.70        0.00     46.11 o
  17   5   1        7.17        0.00     54.62 o
  18   5   1       68.24       44.27     30.17 o
  19   5   1        9.45        0.00     53.72 o
 -15   6   1       32.46       34.87     25.11 o
 -14   6   1        0.29        1.84     39.97 o
 -13   6   1       64.05       60.84     46.84 o
 -12   6   1        1.77        0.00      4.18 o
 -11   6   1        0.18        0.00     46.29 o
 -10   6   1       44.20       41.83     21.24 o
  -9   6   1      168.95      188.91     66.80 o
  -8   6   1        0.36        0.00     48.83 o
  -7   6   1      273.48      327.99     95.33 o
  -6   6   1       81.32       64.19     23.11 o
  -5   6   1       50.07       35.67      9.77 o
  -4   6   1       48.53       89.39     38.12 o
  -3   6   1        2.16       41.31     21.86 o
  -2   6   1      133.63      172.76     40.23 o
  -1   6   1      572.95      742.74     83.93 o
   0   6   1        1.25        0.00     73.34 o
   1   6   1        0.19        5.77     32.51 o
   2   6   1       19.95       24.72     62.48 o
   3   6   1       63.05       73.41     46.74 o
   4   6   1       23.39       40.19     19.84 o
   5   6   1       21.94       14.89     25.15 o
   6   6   1       69.55       78.36     50.63 o
   7   6   1      390.32      500.93    122.78 o
   8   6   1        0.96        0.00     22.82 o
   9   6   1        0.62        0.00     45.14 o
  10   6   1       13.35        0.00     39.70 o
  11   6   1      118.75      134.31     69.20 o
  12   6   1       39.02       47.54     37.08 o
  13   6   1       14.17       13.56     30.40 o
  14   6   1        0.23        0.00     46.52 o
  15   6   1       36.96       84.68     54.13 o
  -7   7   1       46.48       85.34     61.02 o
  -6   7   1       25.82       36.26     47.60 o
  -5   7   1       22.87       50.25     44.72 o
  -4   7   1       24.99       69.74     40.95 o
  -3   7   1        0.07       65.01     47.47 o
  -2   7   1       42.68      130.63     63.04 o
  -1   7   1       15.64        0.00     31.82 o
   0   7   1       27.76        0.00     27.24 o
   1   7   1        2.74        0.00     34.16 o
   2   7   1        5.86        0.00     60.40 o
   3   7   1       85.11      102.98     50.07 o
   4   7   1        0.15       77.40     60.23 o
   5   7   1        4.54       85.63     56.76 o
   6   7   1        6.28       29.13     45.80 o
   7   7   1       37.00      111.80     67.62 o
 -26   0   2      163.54      192.73     86.84 o
 -24   0   2       45.68       96.84     38.90 o
 -22   0   2      168.67      181.99     53.19 o
 -20   0   2      333.49      309.46     68.25 o
 -18   0   2      850.10      907.48     82.22 o
 -16   0   2      843.15      858.65     77.01 o
 -14   0   2      145.16      144.31     29.81 o
 -12   0   2      242.34      243.44     36.68 o
 -10   0   2     3912.89     3865.97    134.39 o
  -8   0   2       39.42       34.86     12.57 o
  -6   0   2    39212.66    39588.71    965.70 o
  -4   0   2     4653.38     5388.21    165.60 o
   4   0   2    24570.68    23814.56    335.44 o
   6   0   2     1710.59     1507.62     58.55 o
   8   0   2     1289.24     1327.56     62.51 o
  10   0   2      427.87      388.38     37.75 o
  12   0   2     3188.80     3261.00    125.13 o
  14   0   2     1886.62     1826.80    101.96 o
  16   0   2        1.25      101.76     27.45 o
  18   0   2     1365.66     1420.98    103.41 o
  20   0   2       46.62      104.45     32.65 o
  22   0   2        9.64       45.51     43.85 o
  24   0   2        0.43       13.03     20.81 o
  26   0   2       56.57       62.78     41.63 o
 -26   1   2       12.13        0.00     25.39 o
 -25   1   2        0.49        5.66      7.19 o
 -24   1   2        1.16       11.05     37.49 o
 -23   1   2      141.16      174.25     60.30 o
 -22   1   2       43.79       69.69     21.56 o
 -21   1   2       63.74       69.80     19.47 o
 -20   1   2        2.71       25.74     12.65 o
 -19   1   2      592.65      706.47     60.62 o
 -18   1   2      140.74      186.36     33.63 o
 -17   1   2       20.00       12.85      9.74 o
 -16   1   2      116.44      128.61     25.10 o
 -15   1   2       10.20       22.21     10.80 o
 -14   1   2       53.79       54.17     14.40 o
 -13   1   2      373.26      369.69     38.59 o
 -12   1   2      574.96      623.09     49.06 o
 -11   1   2     2439.76     2465.47     94.64 o
 -10   1   2     4925.68     4963.60    131.07 o
  -9   1   2      146.84      154.13     22.87 o
  -8   1   2     2571.09     2335.57     85.64 o
  -7   1   2       83.08       83.31     25.80 o
  -6   1   2      605.92      635.91     74.78 o
  -5   1   2     1439.30     1369.72    119.01 o
  -4   1   2     1513.53     1457.54    105.87 o
  -3   1   2    10192.68    10766.24    172.94 o
  -2   1   2       76.18       61.44     24.74 o
  -1   1   2     1229.11     1853.29    103.05 o
   0   1   2     9734.22     9885.77    152.06 o
   1   1   2     6474.50     6428.53    122.22 o
   2   1   2      608.56      725.24     40.21 o
   3   1   2     1112.30     1094.81     46.64 o
   4   1   2      595.26      654.49     67.84 o
   5   1   2      770.54      733.36     33.91 o
   6   1   2     6634.19     6523.02    114.07 o
   7   1   2      101.33       88.34     12.12 o
   8   1   2     2454.27     2373.63     80.12 o
   9   1   2        9.25        0.00      8.21 o
  10   1   2      757.47      736.09     49.11 o
  11   1   2       41.64       44.60     11.64 o
  12   1   2     1341.75     1300.33     74.91 o
  13   1   2       62.64       44.42     11.06 o
  14   1   2     3833.64     3818.66    136.01 o
  15   1   2      439.82      473.63     50.46 o
  16   1   2      508.53      513.33     53.52 o
  17   1   2      219.49      184.32     29.29 o
  18   1   2       33.17       36.82     13.16 o
  19   1   2      368.81      436.24     52.80 o
  20   1   2       50.87      108.91     29.39 o
  21   1   2       31.57       57.15     20.01 o
  22   1   2      232.48      223.20     48.90 o
  23   1   2      207.93      277.10     57.19 o
  24   1   2        0.01        0.00     32.04 o
  25   1   2        6.97        0.00     31.40 o
 -25   2   2       66.29       47.62     36.78 o
 -24   2   2      123.13      129.12     40.05 o
 -23   2   2        6.41       13.05     13.57 o
 -22   2   2       10.06       49.32     40.42 o
 -21   2   2      116.57      135.43     53.51 o
 -20   2   2       12.50       15.66     12.16 o
 -19   2   2        7.91        9.76      9.35 o
 -18   2   2       82.81       92.20     21.27 o
 -17   2   2     1165.61     1264.43     79.01 o
 -16   2   2      698.01      690.99     57.63 o
 -15   2   2      205.57      200.94     30.96 o
 -14   2   2       21.10        9.57      5.98 o
 -13   2   2       50.06       65.03     17.40 o
 -12   2   2      338.49      310.83     38.11 o
 -11   2   2        0.84        7.06      8.89 o
 -10   2   2       62.51       45.89     20.81 o
  -9   2   2      541.85      592.15     67.59 o
  -8   2   2        0.19        0.00      3.91 o
  -7   2   2        8.10       19.00     16.39 o
  -6   2   2      868.76      910.71     60.53 o
  -5   2   2       86.39      165.26     40.48 o
  -4   2   2      138.07       97.48     23.06 o
  -3   2   2      496.13      968.74     48.39 o
  -2   2   2       57.17       73.61     12.49 o
  -1   2   2      313.70      469.80     33.97 o
   0   2   2     3031.00     3249.45     93.00 o
   1   2   2      364.82      353.02     31.94 o
   2   2   2     3281.30     3134.37     82.87 o
   3   2   2       25.13       34.86      4.63 o
   4   2   2      366.33      404.99     39.17 o
   5   2   2      736.87      692.66     52.22 o
   6   2   2      260.19      290.20     32.91 o
   7   2   2     1104.33     1276.67     60.53 o
   8   2   2      685.73      635.90     41.39 o
   9   2   2      948.42      906.88     59.66 o
  10   2   2      585.85      535.85     27.99 o
  11   2   2       69.32       60.01     12.00 o
  12   2   2        4.60        0.00     10.54 o
  13   2   2     1428.84     1480.32     78.77 o
  14   2   2       81.08       83.73     14.88 o
  15   2   2       35.82       41.11     12.32 o
  16   2   2      305.92      280.57     36.59 o
  17   2   2     1465.44     1511.94     94.41 o
  18   2   2      162.07      107.87     23.47 o
  19   2   2       34.86       38.61     10.26 o
  20   2   2        0.91        0.00     10.08 o
  21   2   2      100.64      114.00     32.41 o
  22   2   2       47.32       52.20     27.03 o
  23   2   2       39.45       23.33     14.32 o
  24   2   2       28.54       13.12     28.19 o
  25   2   2       53.97       38.59     25.19 o
 -23   3   2       41.73       75.44     38.46 o
 -22   3   2        0.21        0.00     49.03 o
 -21   3   2       17.64        6.85      8.88 o
 -20   3   2      193.65      183.79     53.44 o
 -19   3   2       37.14       53.84     18.60 o
 -18   3   2       38.58       49.30     19.01 o
 -17   3   2        2.92       31.55     14.65 o
 -16   3   2      579.09      669.92     55.24 o
 -15   3   2       27.57       45.23     13.90 o
 -14   3   2       28.66       13.95      6.49 o
 -13   3   2      211.93      187.59     29.49 o
 -12   3   2      432.95      386.35     39.86 o
 -11   3   2        0.21        0.00      9.42 o
 -10   3   2       39.53       60.41     16.05 o
  -9   3   2       92.72       73.47     14.58 o
  -8   3   2       96.14      128.92     22.90 o
  -7   3   2       10.62       48.43     20.65 o
  -6   3   2      148.87      121.54     22.58 o
  -5   3   2      715.69      707.51     44.43 o
  -4   3   2      951.15     1000.37     55.10 o
  -3   3   2      937.32      985.40     55.45 o
  -2   3   2      554.86      604.15     44.53 o
  -1   3   2       51.36      111.96     18.43 o
   0   3   2      727.51      816.13     54.10 o
   1   3   2     1344.84     1298.52     66.42 o
   2   3   2     3629.54     3688.22    108.94 o
   3   3   2     2230.19     2250.63     79.12 o
   4   3   2    13133.84    13226.35    292.31 o
   5   3   2        4.03        0.00     16.46 o
   6   3   2       24.21       11.39     30.31 o
   7   3   2      218.99      251.43     37.47 o
   8   3   2      669.67      646.20     54.78 o
   9   3   2      868.70      936.40     65.45 o
  10   3   2       14.62       12.75      3.88 o
  11   3   2      131.28      148.87     25.54 o
  12   3   2      422.72      420.88     40.35 o
  13   3   2       25.01       31.72     10.45 o
  14   3   2      270.46      232.75     20.68 o
  15   3   2      160.79       73.51     28.36 o
  16   3   2       30.41       10.26     13.97 o
  17   3   2      195.27      199.05     32.03 o
  18   3   2      141.71      158.38     29.28 o
  19   3   2       76.96       65.17     26.60 o
  20   3   2      228.67      210.12     83.57 o
  21   3   2       76.24       83.77     39.23 o
  22   3   2        5.89        7.46     36.89 o
  23   3   2       62.60       32.48      8.58 o
 -22   4   2       32.04       53.01     60.52 o
 -21   4   2       28.05        3.65      6.31 o
 -20   4   2       93.71       83.53     50.49 o
 -19   4   2       32.21       36.17     32.25 o
 -18   4   2        1.65        0.00     35.04 o
 -17   4   2       10.25        0.00     34.73 o
 -16   4   2       26.61       17.05     18.38 o
 -15   4   2        9.99       18.98     21.43 o
 -14   4   2      343.74      364.44     71.85 o
 -13   4   2       21.49       27.26     22.29 o
 -12   4   2      247.93      277.15     57.79 o
 -11   4   2      502.15      283.57     97.36 o
 -10   4   2       64.25       50.51      9.11 o
  -9   4   2        2.68        2.10     11.22 o
  -8   4   2       27.20       14.31     13.90 o
  -7   4   2       23.19       14.82     32.63 o
  -6   4   2      379.02      479.06     42.78 o
  -5   4   2      257.16      234.01     31.96 o
  -4   4   2       47.64       34.50      6.47 o
  -3   4   2     2180.93     2254.56     93.88 o
  -2   4   2     1072.41     1170.53     67.03 o
  -1   4   2      708.30      716.62     51.20 o
   0   4   2      163.91      244.51     30.61 o
   1   4   2       41.81       34.12      7.35 o
   2   4   2     1664.89     1657.11     99.05 o
   3   4   2      843.62      939.18     70.90 o
   4   4   2        5.84        0.00     20.07 o
   5   4   2      287.52      275.59     30.02 o
   6   4   2      550.69      583.40     77.05 o
   7   4   2      368.86      219.71    128.22 o
   8   4   2       54.38       21.83     17.42 o
   9   4   2      363.57      369.14     53.13 o
  10   4   2       92.24       87.08     50.72 o
  11   4   2      434.70      435.31     58.38 o
  12   4   2      109.43       72.83     61.75 o
  13   4   2      172.65      156.68     28.27 o
  14   4   2      106.70       90.63     14.15 o
  15   4   2        0.16        0.13      8.95 o
  16   4   2       29.89        0.66     35.82 o
  17   4   2       22.92        0.00     39.17 o
  18   4   2        0.27        0.00     61.36 o
  19   4   2      116.41      107.30     38.62 o
  20   4   2       93.04      107.55     58.72 o
  21   4   2        0.37        0.00     69.50 o
 -19   5   2        2.39        0.00     40.43 o
 -18   5   2       21.24       23.37     19.94 o
 -17   5   2        0.16       11.73     19.37 o
 -16   5   2        0.60        5.82     26.23 o
 -15   5   2       42.13       30.25     28.48 o
 -14   5   2       90.35       97.64     56.61 o
 -13   5   2       63.25       33.53     30.89 o
 -12   5   2       27.71       14.96     26.79 o
 -11   5   2        5.39        0.00     21.97 o
 -10   5   2      206.00      249.09     53.75 o
  -9   5   2        2.72       10.29     20.48 o
  -8   5   2        0.30        0.00     14.05 o
  -7   5   2      131.61      132.06     41.56 o
  -6   5   2      396.06      424.54     48.01 o
  -5   5   2        7.29        0.00     15.98 o
  -4   5   2      388.97      424.72     77.46 o
  -3   5   2       30.54       32.73     55.92 o
  -2   5   2        3.70        9.47     11.15 o
  -1   5   2      110.55       72.27     16.83 o
   0   5   2       27.11        0.00     15.07 o
   1   5   2      420.07      474.72     61.78 o
   2   5   2      435.55      503.76     54.37 o
   3   5   2      380.59      447.23     48.33 o
   4   5   2      663.93      725.09     58.25 o
   5   5   2      215.52      249.73     33.30 o
   6   5   2       13.76        8.35      9.63 o
   7   5   2        6.10        0.00     23.52 o
   8   5   2       14.97        0.00     13.73 o
   9   5   2       53.13       83.14     28.14 o
  10   5   2        3.60        0.00     24.67 o
  11   5   2        0.24        0.00     46.40 o
  12   5   2       31.47        0.00     40.35 o
  13   5   2       83.31       51.38     31.06 o
  14   5   2       14.12        3.33     50.41 o
  15   5   2       40.20        0.00     56.21 o
  16   5   2       75.31       82.15     17.20 o
  17   5   2       94.18      130.49     75.89 o
  18   5   2      165.11      201.16     88.20 o
  19   5   2       43.85       24.30     16.34 o
 -15   6   2        1.86        0.00     53.07 o
 -14   6   2        1.53        0.00     47.44 o
 -13   6   2       73.58       35.66     18.27 o
 -12   6   2      147.35      164.16     71.53 o
 -11   6   2       10.60        0.00     38.11 o
 -10   6   2       63.40       76.38     27.45 o
  -9   6   2       36.53        0.00     33.29 o
  -8   6   2       34.28       34.17     10.01 o
  -7   6   2        6.02        0.00     28.64 o
  -6   6   2        2.52       12.77     29.50 o
  -5   6   2       45.77       36.35     11.87 o
  -4   6   2        0.94       29.79     63.83 o
  -3   6   2        0.02       23.63     21.35 o
  -2   6   2      159.33      208.97     43.82 o
  -1   6   2      227.58      250.29     49.88 o
   0   6   2      101.09       73.06     37.65 o
   1   6   2        0.10        0.00     68.08 o
   2   6   2       90.26       55.18     60.26 o
   3   6   2       31.73       18.36     67.01 o
   4   6   2       65.80      102.45     39.17 o
   5   6   2      106.52      119.07     26.14 o
   6   6   2        0.04       10.21      9.71 o
   7   6   2       51.81       18.40     27.42 o
   8   6   2       55.94       60.91     41.19 o
   9   6   2       29.02       84.52     54.92 o
  10   6   2        0.26       17.93     28.58 o
  11   6   2        1.02       31.51     32.96 o
  12   6   2        0.84        0.00     40.42 o
  13   6   2       23.11        4.82     24.21 o
  14   6   2       20.97       51.20     42.92 o
  15   6   2       10.61        0.00     28.59 o
  -7   7   2       26.01       35.03     21.59 o
  -6   7   2        8.04        5.55     18.12 o
  -5   7   2        2.20       19.10     28.74 o
  -4   7   2        0.59        3.00     27.02 o
  -3   7   2       29.46       46.72     35.16 o
  -2   7   2       37.98      115.82     60.81 o
  -1   7   2       46.58      135.05     40.68 o
   0   7   2        1.92        4.49     10.77 o
   1   7   2       39.87       54.08     32.05 o
   2   7   2        3.17        0.00     51.99 o
   3   7   2        0.98        0.00     63.82 o
   4   7   2        7.77        0.00     18.69 o
   5   7   2       67.13      176.11     82.05 o
   6   7   2       25.88      115.29     69.23 o
   7   7   2       21.90      107.73     76.99 o
 -23   0   3      367.13      361.03     80.97 o
 -21   0   3      157.94      140.58     49.93 o
 -19   0   3      736.86      741.77    108.12 o
 -17   0   3        4.24        0.00      3.51 o
 -15   0   3       10.54       19.83     12.03 o
 -13   0   3       92.30       72.83     21.12 o
 -11   0   3      278.87      328.64     42.94 o
  -9   0   3      283.75      255.91     36.41 o
  -7   0   3     1016.02     1070.72     68.55 o
  -5   0   3    50292.28    51981.33    434.23 o
  -3   0   3       79.65       87.87     21.63 o
   3   0   3      110.39       98.77     21.05 o
   5   0   3      315.86      345.49     45.24 o
   7   0   3     4681.70     4370.70    108.90 o
   9   0   3        5.59        7.56      6.86 o
  11   0   3     2952.24     2770.02    107.86 o
  13   0   3       51.37       52.31     28.83 o
  15   0   3      551.37      626.53     60.89 o
  17   0   3        4.27       58.92     19.06 o
  19   0   3     1607.50     1567.57    107.83 o
  21   0   3       18.63        0.00     19.32 o
  23   0   3       10.59       50.09     37.54 o
  25   0   3      162.94      252.54     87.58 o
 -25   1   3       45.38       62.11     42.69 o
 -24   1   3       17.11       16.22     28.29 o
 -23   1   3      179.90      181.69     65.74 o
 -22   1   3        0.02        8.87     10.78 o
 -21   1   3       45.86       45.40     18.82 o
 -20   1   3       20.51       31.32     14.06 o
 -19   1   3      561.53      568.80     57.65 o
 -18   1   3        2.20        8.68      7.20 o
 -17   1   3     1132.03     1129.53     77.05 o
 -16   1   3       77.90       80.24     18.96 o
 -15   1   3       29.81       38.64     13.53 o
 -14   1   3     1138.14     1080.13     71.03 o
 -13   1   3      102.04      109.82     21.38 o
 -12   1   3      344.28      306.64     36.48 o
 -11   1   3     3685.62     3900.24    126.35 o
 -10   1   3       24.03       67.46     19.83 o
  -9   1   3      221.82      239.78     29.90 o
  -8   1   3       10.46       12.27      7.57 o
  -7   1   3      822.73      771.15     64.65 o
  -6   1   3        3.46       19.62     32.49 o
  -5   1   3    46474.46    47196.93    667.00 o
  -4   1   3    29105.50    29481.03    327.10 o
  -3   1   3   111907.83   118676.69    627.63 o
  -2   1   3    14040.14    14617.99    192.07 o
  -1   1   3        0.69       69.74     37.15 o
   0   1   3      867.50      858.65     51.45 o
   1   1   3      975.26      881.58     46.78 o
   2   1   3     7291.10     6954.47    133.73 o
   3   1   3      137.47      162.47     15.63 o
   4   1   3      420.39      404.09     16.00 o
   5   1   3      338.33      307.85     18.68 o
   6   1   3      256.40      248.48     21.83 o
   7   1   3     2318.77     2414.30     76.85 o
   8   1   3      860.40      760.12     45.23 o
   9   1   3     2446.50     2362.43     86.00 o
  10   1   3       10.88        8.24      7.33 o
  11   1   3     1599.46     1541.14     76.00 o
  12   1   3     5299.23     5306.50    149.58 o
  13   1   3       78.82       67.93     24.99 o
  14   1   3      713.52      795.56     63.27 o
  15   1   3       40.28      113.27     25.59 o
  16   1   3     1409.15     1405.75     87.50 o
  17   1   3        7.99       51.43     21.54 o
  18   1   3       17.17       15.54     11.34 o
  19   1   3      204.78      183.25     32.60 o
  20   1   3       24.59       25.12      9.52 o
  21   1   3       77.98       50.56     10.11 o
  22   1   3       12.78        0.00     31.04 o
  23   1   3       21.00        0.96     24.65 o
  24   1   3      107.13       78.02     22.50 o
  25   1   3        1.46        0.00     25.05 o
 -25   2   3       13.24        0.00     17.92 o
 -24   2   3        3.54       25.75     27.69 o
 -23   2   3        0.03       16.04     31.92 o
 -22   2   3        0.14        0.00     14.94 o
 -21   2   3       33.45       43.83     18.91 o
 -20   2   3       54.49       50.75     20.00 o
 -19   2   3      139.56      170.98     35.66 o
 -18   2   3        1.77        3.00      9.17 o
 -17   2   3      187.80      187.35     32.01 o
 -16   2   3      216.00      204.08     33.80 o
 -15   2   3      160.23      162.27     30.28 o
 -14   2   3       61.22       53.75     15.61 o
 -13   2   3      152.28      137.77     27.49 o
 -12   2   3        4.34       18.97     13.13 o
 -11   2   3        1.14       10.00     14.73 o
 -10   2   3      219.94      228.82     45.54 o
  -9   2   3     1294.02     1252.50     73.62 o
  -8   2   3    10969.57    11765.98    249.30 o
  -7   2   3     7023.08     6797.39    183.23 o
  -6   2   3      791.57      737.43     57.13 o
  -5   2   3       62.32      121.79     30.05 o
  -4   2   3     5253.69     5341.07    119.27 o
  -3   2   3     1823.28     2124.51     74.33 o
  -2   2   3     6065.59     6360.38    129.24 o
  -1   2   3      148.00      252.69     33.02 o
   0   2   3      225.66      220.00     21.86 o
   1   2   3     1597.83     1574.09     69.00 o
   2   2   3      129.78       97.04     14.92 o
   3   2   3      361.19      304.50     26.25 o
   4   2   3     2155.65     1932.94     72.12 o
   5   2   3      898.81      995.92     64.00 o
   6   2   3      290.07      279.28     28.18 o
   7   2   3     4896.46     5077.55    119.17 o
   8   2   3     1552.37     1527.03     62.35 o
   9   2   3      454.60      439.09     46.01 o
  10   2   3      274.59      223.03     23.56 o
  11   2   3      822.33      842.78     52.59 o
  12   2   3       19.32       32.64     10.53 o
  13   2   3     2486.39     2796.06    108.06 o
  14   2   3      591.96      606.85     52.41 o
  15   2   3        1.00       79.32     20.54 o
  16   2   3        0.37       33.13     10.25 o
  17   2   3      346.55      393.38     46.79 o
  18   2   3      948.50     1067.53     81.79 o
  19   2   3        0.57        9.13      8.18 o
  20   2   3        2.68        4.45     12.09 o
  21   2   3       98.70       56.77     27.79 o
  22   2   3      117.84      119.93     36.21 o
  23   2   3       13.03        0.72     11.47 o
  24   2   3       33.63        0.00     51.47 o
  25   2   3       55.62       96.30     50.11 o
 -23   3   3        3.81        0.00     20.40 o
 -22   3   3       11.07        6.33     19.99 o
 -21   3   3      101.34       51.08     40.82 o
 -20   3   3       91.59       66.12     48.22 o
 -19   3   3       40.34       42.17     15.89 o
 -18   3   3       50.30       45.77     21.61 o
 -17   3   3      161.80      163.52     28.85 o
 -16   3   3        6.01       34.18     16.19 o
 -15   3   3       79.75      106.51     24.05 o
 -14   3   3       84.02      112.47     27.36 o
 -13   3   3     1069.86     1085.47     85.28 o
 -12   3   3      354.18      302.70     34.41 o
 -11   3   3        2.14       16.15      9.68 o
 -10   3   3      939.02      999.07     66.66 o
  -9   3   3       17.54       21.17      6.72 o
  -8   3   3        6.82        0.00     11.99 o
  -7   3   3      363.22      395.84     44.47 o
  -6   3   3     1596.53     1679.72     93.17 o
  -5   3   3     4967.60     4961.88    127.87 o
  -4   3   3      441.25      421.43     37.19 o
  -3   3   3     1349.70     1326.77     69.03 o
  -2   3   3      135.11      214.78     27.03 o
  -1   3   3       77.99       57.89     12.08 o
   0   3   3      909.12      983.02     55.72 o
   1   3   3      129.17      112.62     21.80 o
   2   3   3     2785.82     2837.56     85.41 o
   3   3   3     3538.54     3600.52    101.03 o
   4   3   3     1338.54     1395.36    106.99 o
   5   3   3        1.84        0.00     13.59 o
   6   3   3       12.35        6.65      8.56 o
   7   3   3        6.41        5.90      2.63 o
   8   3   3        2.59        0.00      8.08 o
   9   3   3     2575.23     2564.56    107.34 o
  10   3   3      120.36      103.96     21.94 o
  11   3   3     2574.49     2526.64    100.29 o
  12   3   3      753.54      761.45     51.34 o
  13   3   3      514.35      420.82     32.78 o
  14   3   3       36.20        0.00     50.23 o
  15   3   3      391.70      270.67     68.59 o
  16   3   3      391.21      230.92     96.64 o
  17   3   3       22.36       72.78     13.29 o
  18   3   3       20.64        0.00     11.11 o
  19   3   3       45.69       24.54      4.08 o
  20   3   3       32.50        0.00     65.99 o
  21   3   3       97.40       84.51     38.86 o
  22   3   3        4.55        0.00     52.48 o
  23   3   3       11.21        0.00     72.44 o
 -21   4   3       16.48       11.17     24.98 o
 -20   4   3        8.34        0.00     56.09 o
 -19   4   3        0.24        0.00      9.89 o
 -18   4   3        1.36        5.95      9.58 o
 -17   4   3      265.78      275.90     70.92 o
 -16   4   3       54.56       72.14     48.30 o
 -15   4   3       63.56       61.01     33.97 o
 -14   4   3      115.75      106.45     26.46 o
 -13   4   3       75.70       72.61     18.53 o
 -12   4   3       11.54       14.57      3.71 o
 -11   4   3       75.96       59.20     15.67 o
 -10   4   3       34.76       12.37     12.09 o
  -9   4   3      227.79      239.92     34.27 o
  -8   4   3       25.17        5.03     25.35 o
  -7   4   3      779.53      915.75     73.85 o
  -6   4   3     1052.80     1167.68     62.70 o
  -5   4   3      162.97      150.05     20.81 o
  -4   4   3       53.69      151.74     30.89 o
  -3   4   3       48.88       40.49      7.76 o
  -2   4   3      284.27      428.65     42.12 o
  -1   4   3       83.50       75.89     12.81 o
   0   4   3      203.32      151.23     27.25 o
   1   4   3       93.62      105.07     18.44 o
   2   4   3       33.76        6.14     15.72 o
   3   4   3      318.93      348.54     37.90 o
   4   4   3      526.81      571.69     46.37 o
   5   4   3      120.63       85.98     16.16 o
   6   4   3      493.49      177.30    183.71 o
   7   4   3       50.24       30.66     14.99 o
   8   4   3       76.35       72.53     19.03 o
   9   4   3       23.26       14.87     14.09 o
  10   4   3        0.74        0.00     21.77 o
  11   4   3      122.05       81.55     30.01 o
  12   4   3      341.52      289.00     42.99 o
  13   4   3      504.61      580.33     61.59 o
  14   4   3       42.20       28.32     24.11 o
  15   4   3      140.24      178.06     28.31 o
  16   4   3      110.91      100.75     44.59 o
  17   4   3       23.57        0.00     38.99 o
  18   4   3        0.77        0.00     29.58 o
  19   4   3       11.34        0.00     67.99 o
  20   4   3      106.36       61.55     38.48 o
  21   4   3       44.59       44.02     39.14 o
 -19   5   3        2.89        0.00     43.29 o
 -18   5   3        0.00        0.00     58.32 o
 -17   5   3        1.96       13.85     10.99 o
 -16   5   3        0.70        9.80     29.40 o
 -15   5   3       22.08        3.10     12.68 o
 -14   5   3        5.75        0.00     45.72 o
 -13   5   3        2.30        0.00     28.39 o
 -12   5   3       23.69       29.13     21.35 o
 -11   5   3        0.77       10.17     17.74 o
 -10   5   3        5.60        7.57     18.91 o
  -9   5   3        1.83        0.00     11.95 o
  -8   5   3      747.93      723.54     92.50 o
  -7   5   3        5.03        0.00     13.07 o
  -6   5   3        7.86       24.08     19.64 o
  -5   5   3       36.99       52.76     18.54 o
  -4   5   3      204.81      274.78     46.80 o
  -3   5   3       82.18      117.81     53.63 o
  -2   5   3      134.26      127.35     53.18 o
  -1   5   3      270.14      334.95     47.11 o
   0   5   3       83.43        7.18     33.92 o
   1   5   3      284.02      257.37     42.84 o
   2   5   3      160.70      183.83     33.98 o
   3   5   3      393.88      445.91     49.42 o
   4   5   3        7.39        0.00     17.32 o
   5   5   3       40.39       62.22     16.20 o
   6   5   3        0.01        0.00     19.38 o
   7   5   3      383.42      428.08     70.71 o
   8   5   3       89.11      113.70     37.08 o
   9   5   3        2.48        1.92     19.22 o
  10   5   3      168.61      207.23     73.43 o
  11   5   3       14.04        0.00     29.55 o
  12   5   3      240.22      297.18     92.04 o
  13   5   3      235.89      229.79     84.30 o
  14   5   3        8.08        0.00     49.56 o
  15   5   3        6.47        5.06     25.26 o
  16   5   3       28.89        9.27     35.26 o
  17   5   3        0.00        0.00     42.76 o
  18   5   3        0.11        0.00     42.25 o
  19   5   3        8.62        0.00     22.39 o
 -14   6   3        1.20       15.12     31.80 o
 -13   6   3       11.92       36.24     35.44 o
 -12   6   3       85.37      104.80     61.60 o
 -11   6   3       22.66       27.63     14.26 o
 -10   6   3       26.26       49.34     33.72 o
  -9   6   3       82.30       53.39     35.66 o
  -8   6   3        6.84        0.00     44.16 o
  -7   6   3       47.30        0.00     31.21 o
  -6   6   3        4.91       19.89     38.15 o
  -5   6   3        5.57        0.00     10.05 o
  -4   6   3       26.99        0.00     20.62 o
  -3   6   3      127.71      259.73     83.55 o
  -2   6   3       33.43       37.60     20.96 o
  -1   6   3       28.52       19.41     17.84 o
   0   6   3      132.78      123.65     34.07 o
   1   6   3      144.72      159.39     55.34 o
   2   6   3        0.29       17.20     62.36 o
   3   6   3      392.32      329.52     85.81 o
   4   6   3      181.97      165.87     52.12 o
   5   6   3      114.43      176.68     75.64 o
   6   6   3        9.81       30.26     41.85 o
   7   6   3       49.79      137.00     69.13 o
   8   6   3       47.70       59.48     49.49 o
   9   6   3      174.68      236.32     91.82 o
  10   6   3      108.64      145.45     73.52 o
  11   6   3        1.61        3.80     28.61 o
  12   6   3        1.47        0.00     32.38 o
  13   6   3        3.01       30.83     10.96 o
  14   6   3        6.50        6.80     27.43 o
  -7   7   3        0.49        0.00     46.52 o
  -6   7   3       27.58        0.00     37.17 o
  -5   7   3       12.79       22.50     12.19 o
  -4   7   3        8.46        0.00     20.65 o
  -3   7   3       10.82       45.58     35.20 o
  -2   7   3        0.07       40.86     40.12 o
  -1   7   3       17.00       92.77     36.62 o
   0   7   3       28.12       33.10     33.72 o
   1   7   3      116.62       86.50     44.34 o
   2   7   3        1.53        0.00     40.62 o
   3   7   3        0.03        0.00     58.24 o
   4   7   3       32.17        0.00     48.70 o
   5   7   3       28.98        0.00     19.39 o
   6   7   3       68.57      160.14     75.60 o
   7   7   3       92.45      175.65     86.15 o
 -24   0   4      154.75      177.29     58.68 o
 -22   0   4       62.58      110.36     49.71 o
 -20   0   4        3.17       29.21     22.69 o
 -18   0   4       52.72       44.38     25.83 o
 -16   0   4       35.15       31.84     18.47 o
 -14   0   4        3.89        0.00      3.33 o
 -12   0   4     2093.35     2061.09    118.89 o
 -10   0   4       13.11       15.40      5.80 o
  -8   0   4      979.31     1016.95     75.43 o
  -6   0   4     4746.73     4884.55    151.66 o
  -4   0   4      587.15      498.12     63.66 o
  -2   0   4     8734.31     8835.84    245.99 o
   0   0   4      498.49      504.36     53.78 o
   2   0   4    22444.69    21091.07    329.85 o
   4   0   4       35.53        0.00     35.88 o
   6   0   4    10750.68    10394.40    285.98 o
   8   0   4    11197.28    11085.36    186.72 o
  10   0   4     2565.28     2485.02     96.00 o
  12   0   4     1263.45     1249.74     72.72 o
  14   0   4      308.03      333.28     41.74 o
  16   0   4     1853.52     1813.00    103.42 o
  18   0   4     1062.31     1183.88     89.02 o
  20   0   4      503.81      510.26     59.57 o
  22   0   4        0.07        0.00     19.96 o
  24   0   4        1.10        3.61     22.03 o
 -25   1   4       33.01       51.53     35.56 o
 -24   1   4        0.34        0.00     25.78 o
 -23   1   4       28.88       33.36     17.06 o
 -22   1   4       57.94       66.13     24.20 o
 -21   1   4      241.10      239.52     39.79 o
 -20   1   4       31.84       62.96     22.05 o
 -19   1   4       94.47       90.31     21.78 o
 -18   1   4       54.08       53.34     16.79 o
 -17   1   4      193.22      188.64     34.42 o
 -16   1   4       11.61       10.76      9.67 o
 -15   1   4        4.73        0.00      5.42 o
 -14   1   4        0.74        3.66      6.81 o
 -13   1   4      478.82      423.24     46.36 o
 -12   1   4     1428.15     1407.54     82.23 o
 -11   1   4     1986.77     2124.09     98.40 o
 -10   1   4     4038.31     3911.59    130.47 o
  -9   1   4     2722.39     2753.52    106.05 o
  -8   1   4      366.78      360.01     46.89 o
  -7   1   4      857.37      811.87     69.46 o
  -6   1   4     1735.34     2002.24    149.02 o
  -5   1   4     3640.57     5248.78    232.89 o
  -4   1   4     1045.91     1164.07     71.27 o
  -3   1   4    16625.69    18123.13    269.41 o
  -2   1   4      706.17      814.09     59.77 o
  -1   1   4    17927.88    17520.64    249.19 o
   0   1   4     1082.79     1086.71     77.74 o
   1   1   4     2944.94     3001.32     98.12 o
   2   1   4        8.26       12.95      7.17 o
   3   1   4      163.81      174.29     13.91 o
   4   1   4    26354.34    25902.10    150.00 o
   5   1   4      103.70      102.37     10.34 o
   6   1   4    15620.25    15684.82    176.80 o
   7   1   4     1086.16      991.32     50.53 o
   8   1   4      912.05      920.91     51.41 o
   9   1   4      370.21      362.57     32.76 o
  10   1   4      739.01      688.43     48.60 o
  11   1   4       69.53       47.35     11.57 o
  12   1   4      939.83      912.28     62.11 o
  13   1   4       96.49       70.38     15.81 o
  14   1   4     1528.80     1578.49     86.25 o
  15   1   4       90.55       75.01     14.22 o
  16   1   4       39.96        0.00     23.09 o
  17   1   4     1306.24     1335.58     87.98 o
  18   1   4      138.80      128.73     17.06 o
  19   1   4      505.87      567.80     58.62 o
  20   1   4       82.18       64.06     16.79 o
  21   1   4      139.07      134.01     35.82 o
  22   1   4       56.95       50.43     10.34 o
  23   1   4        1.02        0.00     30.71 o
  24   1   4        2.65        0.00     24.35 o
  25   1   4        0.10        0.00     16.42 o
 -25   2   4        0.03       27.40     34.91 o
 -24   2   4       34.02       15.49     14.70 o
 -23   2   4       27.76       11.93     23.59 o
 -22   2   4        0.44       21.81     24.21 o
 -21   2   4        1.34       16.70      8.15 o
 -20   2   4        4.29        0.96     13.47 o
 -19   2   4      395.28      385.22     56.46 o
 -18   2   4       53.69       41.13     26.14 o
 -17   2   4       54.90       55.88     20.34 o
 -16   2   4      221.73      209.48     36.93 o
 -15   2   4      715.61      727.35     65.62 o
 -14   2   4      405.06      388.14     47.38 o
 -13   2   4       28.84       27.27      8.45 o
 -12   2   4     1164.96     1194.47    109.63 o
 -11   2   4      132.94       92.82     26.37 o
 -10   2   4     3524.24     3520.41    177.82 o
  -9   2   4     1089.52     1180.14     77.75 o
  -8   2   4     3860.72     3907.04    154.08 o
  -7   2   4      100.36      238.01     37.76 o
  -6   2   4     3338.06     3135.59    129.97 o
  -5   2   4      759.23      732.38     62.69 o
  -4   2   4       36.70       33.94     11.54 o
  -3   2   4     1053.18     1304.31     82.37 o
  -2   2   4       53.84       47.37     34.88 o
  -1   2   4      247.73      261.35     28.80 o
   0   2   4      274.09      228.90     25.46 o
   1   2   4      832.70      834.78     43.71 o
   2   2   4       57.75       50.42      9.17 o
   3   2   4      225.31      248.90     27.47 o
   4   2   4      433.51      323.81     21.94 o
   5   2   4      300.74      308.00     28.14 o
   6   2   4      724.21      608.82     42.41 o
   7   2   4       54.81       57.39     12.32 o
   8   2   4      326.06      255.60     24.53 o
   9   2   4      327.76      346.19     30.09 o
  10   2   4      174.57      163.63     24.72 o
  11   2   4        6.19       20.79     17.35 o
  12   2   4      380.05      361.65     35.39 o
  13   2   4       13.99       25.12     16.80 o
  14   2   4      142.55      103.35     26.48 o
  15   2   4     1201.47     1237.68     78.17 o
  16   2   4      279.64      314.29     38.70 o
  17   2   4      174.88      152.50     26.13 o
  18   2   4      861.11      981.56     78.10 o
  19   2   4       43.59       40.81     20.88 o
  20   2   4      797.26      861.44     78.12 o
  21   2   4      189.27      200.27     45.16 o
  22   2   4      118.70      142.93     41.53 o
  23   2   4       77.55      119.52     36.57 o
  24   2   4        0.00        0.00     25.23 o
 -23   3   4        0.08       43.86     40.36 o
 -22   3   4       35.26       23.88     38.49 o
 -21   3   4       43.87       47.30     45.23 o
 -20   3   4       42.18       33.53     27.37 o
 -19   3   4       10.67       20.35     18.75 o
 -18   3   4       83.25       70.56     28.32 o
 -17   3   4       53.15       36.80     16.49 o
 -16   3   4       28.42       55.73     19.97 o
 -15   3   4       14.12       18.02     25.13 o
 -14   3   4      820.72      846.72     81.82 o
 -13   3   4      231.58      250.12     40.73 o
 -12   3   4      284.30      222.60     32.16 o
 -11   3   4       73.28       77.67     19.21 o
 -10   3   4       16.71       29.47     21.21 o
  -9   3   4      493.33      445.50     45.05 o
  -8   3   4     1441.55     1490.05     94.12 o
  -7   3   4       18.66        4.69     13.26 o
  -6   3   4      685.70      615.22     59.76 o
  -5   3   4      217.11      323.38     36.18 o
  -4   3   4        8.86        0.00      6.70 o
  -3   3   4      450.61      444.08     43.44 o
  -2   3   4     1946.83     1900.55     87.97 o
  -1   3   4       79.90       72.63     14.49 o
   0   3   4        4.10        3.66      7.02 o
   1   3   4       82.95       68.23     12.73 o
   2   3   4    11387.82    11645.34    197.21 o
   3   3   4     2635.50     2806.01     96.98 o
   4   3   4     1891.93     1736.37    105.51 o
   5   3   4      276.35      292.40     44.10 o
   6   3   4       30.81       25.85      9.15 o
   7   3   4       61.18       73.19     15.05 o
   8   3   4        2.16        0.00      7.95 o
   9   3   4      271.86      257.07     32.07 o
  10   3   4       42.70       27.27     11.69 o
  11   3   4      462.17      441.73     38.84 o
  12   3   4        8.54       19.28     13.79 o
  13   3   4       18.02        0.00     23.75 o
  14   3   4        3.93        0.00     54.23 o
  15   3   4        1.07        0.00     74.26 o
  16   3   4      113.15      105.43     18.28 o
  17   3   4       51.22       43.82     18.38 o
  18   3   4      429.48      341.89     59.05 o
  19   3   4        1.47        0.00     34.86 o
  20   3   4        6.61        0.00     61.84 o
  21   3   4        3.67       29.36     33.12 o
  22   3   4      142.20      122.02     65.20 o
  23   3   4       19.59        0.00     53.70 o
 -21   4   4       24.04        1.85     31.45 o
 -20   4   4       34.83       14.98     11.24 o
 -19   4   4       23.73       12.95     30.02 o
 -18   4   4        5.47       14.17      9.12 o
 -17   4   4       32.87       43.71     31.38 o
 -16   4   4        0.24        6.49     24.44 o
 -15   4   4        0.97        0.00     12.85 o
 -14   4   4       24.40       12.04     14.23 o
 -13   4   4       64.81       65.49     18.77 o
 -12   4   4        0.50       17.85     27.62 o
 -11   4   4      244.75      266.32     41.07 o
 -10   4   4      717.05      731.17     67.83 o
  -9   4   4       95.76      115.54     26.96 o
  -8   4   4        7.51        1.84      3.10 o
  -7   4   4      193.37      182.60     33.49 o
  -6   4   4       88.02      105.61     19.13 o
  -5   4   4      151.62      137.47     21.09 o
  -4   4   4     1176.01     1288.79     70.36 o
  -3   4   4      775.08      792.34     56.95 o
  -2   4   4       33.94       38.74     11.06 o
  -1   4   4      419.53      481.95     45.80 o
   0   4   4     1300.83     1475.23     72.43 o
   1   4   4      666.66      652.14     49.41 o
   2   4   4        3.54        0.00     11.13 o
   3   4   4       40.03       10.38     13.02 o
   4   4   4      346.26      296.01     33.52 o
   5   4   4      130.67       98.66     25.54 o
   6   4   4       33.83       16.48     14.97 o
   7   4   4       13.62        8.65      5.19 o
   8   4   4       11.19        8.75      1.83 o
   9   4   4     1246.51     1262.49    103.06 o
  10   4   4      534.04      532.67     65.51 o
  11   4   4      527.71      508.89     61.26 o
  12   4   4       40.33       41.90     24.84 o
  13   4   4       10.59        5.98     22.27 o
  14   4   4        6.03       10.68     15.43 o
  15   4   4        1.53        5.45     19.73 o
  16   4   4       46.53       23.01     28.10 o
  17   4   4      170.09      188.95     76.24 o
  18   4   4      298.85      316.72    106.10 o
  19   4   4       28.16        8.12      8.63 o
  20   4   4      168.00      216.84     87.71 o
  21   4   4        2.93        0.00     59.24 o
 -18   5   4        3.40        0.00     41.42 o
 -17   5   4        1.43       10.45      9.47 o
 -16   5   4       20.61        4.46     23.43 o
 -15   5   4       58.41       22.03     33.10 o
 -14   5   4       12.57        0.00     43.41 o
 -13   5   4       81.67      118.83     43.21 o
 -12   5   4      227.43      322.84     77.00 o
 -11   5   4      104.79       99.51     28.20 o
 -10   5   4      281.81      310.29     52.20 o
  -9   5   4        3.09        0.00     11.93 o
  -8   5   4      111.75      132.57     44.74 o
  -7   5   4       23.95       33.23     31.65 o
  -6   5   4      633.29      726.60     78.49 o
  -5   5   4      472.11      510.11     63.86 o
  -4   5   4       63.80        5.11     29.17 o
  -3   5   4      155.91      182.43     86.92 o
  -2   5   4       32.91       52.10     53.67 o
  -1   5   4      124.78      164.87     34.69 o
   0   5   4      117.64       92.04     18.66 o
   1   5   4       42.50        1.91     25.66 o
   2   5   4      693.62      800.74     66.85 o
   3   5   4      835.14      869.73     68.27 o
   4   5   4      123.49      178.98     29.99 o
   5   5   4      138.52       84.58     23.03 o
   6   5   4       31.90       54.67     23.45 o
   7   5   4      176.79      190.56     47.29 o
   8   5   4        3.42       28.57     14.96 o
   9   5   4       25.12       46.22     22.75 o
  10   5   4       38.96        9.57     38.10 o
  11   5   4      357.55      410.74    113.30 o
  12   5   4       29.05       46.50     43.36 o
  13   5   4        9.39       22.42     30.25 o
  14   5   4        0.08        0.00      7.75 o
  15   5   4      113.14      141.62     69.36 o
  16   5   4       93.64       73.23     46.73 o
  17   5   4       28.97       38.11     26.68 o
  18   5   4       11.69        0.00     24.74 o
 -14   6   4       50.02      103.65     69.59 o
 -13   6   4       35.88       51.43     57.73 o
 -12   6   4       26.82       32.05     39.44 o
 -11   6   4       10.76       40.46     39.18 o
 -10   6   4       21.53       19.76     22.19 o
  -9   6   4        9.65        0.00     20.98 o
  -8   6   4       27.08       39.26     39.83 o
  -7   6   4        5.49       20.65     24.82 o
  -6   6   4       38.85       23.02     57.90 o
  -5   6   4        2.04        0.00     23.21 o
  -4   6   4        7.38        0.00     26.50 o
  -3   6   4      101.47       62.85     81.67 o
  -2   6   4      185.42      193.52     42.21 o
  -1   6   4      133.97      128.78     35.85 o
   0   6   4       91.87      114.98     32.61 o
   1   6   4       13.49       10.77     41.03 o
   2   6   4        3.32        0.00     46.48 o
   3   6   4      295.44      275.55     41.61 o
   4   6   4       60.69       26.88     31.69 o
   5   6   4       76.66      141.56     73.04 o
   6   6   4        0.10       30.67     50.90 o
   7   6   4        6.40       71.71     55.07 o
   8   6   4       16.52       31.08     40.45 o
   9   6   4        1.79        0.00     25.28 o
  10   6   4        1.92       24.34     34.38 o
  11   6   4       30.81       72.57     56.78 o
  12   6   4        1.37       33.53     56.59 o
  13   6   4       10.25        0.00     20.42 o
  14   6   4        7.71       31.63     53.87 o
  -7   7   4        8.84        0.00     40.53 o
  -6   7   4        0.63        0.00     25.02 o
  -5   7   4        1.63        0.00     33.86 o
  -4   7   4       11.37       23.17     22.36 o
  -3   7   4        9.51       19.37     26.22 o
  -2   7   4       21.23       38.41     31.18 o
  -1   7   4        7.19      111.17     60.33 o
   0   7   4        3.48       19.83     31.11 o
   1   7   4       16.09        0.00     29.28 o
   2   7   4        4.22        0.00     24.72 o
   3   7   4       49.43       51.16     36.40 o
   4   7   4        6.08        0.00     38.92 o
   5   7   4        0.13        0.00     85.78 o
   6   7   4        0.01        0.00     63.76 o
 -23   0   5      237.68      210.74     67.15 o
 -21   0   5      180.09      198.63     61.42 o
 -19   0   5       51.84       66.13     36.46 o
 -17   0   5      533.14      453.66     88.00 o
 -15   0   5      457.11      517.90     91.53 o
 -13   0   5      720.71      734.12     76.79 o
 -11   0   5      937.08      995.67     82.60 o
  -9   0   5      859.16      907.48     75.10 o
  -7   0   5      553.28      553.95     57.56 o
  -5   0   5      706.33      667.70     81.19 o
  -3   0   5    41785.25    44287.32    634.17 o
   1   0   5     4645.97     4778.00    176.71 o
   3   0   5      319.02      352.23     61.90 o
   7   0   5      291.49      269.29     35.06 o
   9   0   5    17253.81    18196.37    259.54 o
  11   0   5      630.42      598.92     50.69 o
  13   0   5      212.51      213.22     32.21 o
  15   0   5     5796.40     5974.42    180.15 o
  17   0   5      126.23      172.61     31.58 o
  19   0   5      357.69      341.79     48.08 o
  21   0   5      575.25      566.78    122.41 o
  23   0   5      157.28      220.76     79.15 o
  25   0   5      156.56      162.45     72.25 o
 -25   1   5        2.37        0.00      6.33 o
 -24   1   5        2.46        8.51     12.94 o
 -23   1   5      151.28      167.86     41.02 o
 -22   1   5        7.77        4.22     15.95 o
 -21   1   5      327.46      326.37     57.15 o
 -20   1   5       21.85       37.44     17.02 o
 -19   1   5      325.78      350.73     48.29 o
 -18   1   5       80.52       72.27     22.54 o
 -17   1   5        2.82        8.00      5.88 o
 -16   1   5      118.58      100.89     23.70 o
 -15   1   5       68.48       53.66     15.75 o
 -14   1   5      549.48      538.57     54.69 o
 -13   1   5      123.43      123.37     25.92 o
 -12   1   5       13.16       38.04     15.45 o
 -11   1   5      386.80      366.72     43.87 o
 -10   1   5       28.78       47.93     25.90 o
  -9   1   5     3950.27     3988.07    134.64 o
  -8   1   5     1915.56     1764.96    111.73 o
  -7   1   5     3138.19     3517.20    213.56 o
  -6   1   5      144.57      109.99     37.48 o
  -5   1   5      145.54      210.20     35.30 o
  -4   1   5    17357.59    16890.35    287.44 o
  -3   1   5    37250.23    39700.36    577.81 o
  -2   1   5     9046.67     8726.29    196.09 o
  -1   1   5     9339.48     9442.22    280.88 o
   0   1   5     9299.05     8925.09    186.97 o
   1   1   5      259.62      275.85     49.48 o
   2   1   5       11.85       24.94      8.98 o
   3   1   5      208.53      210.60     17.59 o
   4   1   5      967.34      937.25     31.74 o
   5   1   5      296.41      290.60     22.83 o
   6   1   5     5626.50     5827.28     88.33 o
   7   1   5     3818.65     3715.19     99.19 o
   8   1   5      384.79      384.95     31.76 o
   9   1   5        5.37        4.03     11.26 o
  10   1   5     3388.55     3219.43    108.29 o
  11   1   5      919.09      888.90     59.35 o
  12   1   5       25.96       14.20     11.81 o
  13   1   5      253.52      343.39     41.75 o
  14   1   5     1092.27     1169.58     74.96 o
  15   1   5      550.17      632.39     55.89 o
  16   1   5      991.57     1031.79     74.40 o
  17   1   5      572.02      593.05     57.20 o
  18   1   5       72.27       66.94     21.91 o
  19   1   5        4.72        4.11     17.42 o
  20   1   5       49.21       22.73      7.60 o
  21   1   5      310.85      391.10     68.12 o
  22   1   5      171.69      152.68     43.89 o
  23   1   5       59.82       20.72     11.84 o
  24   1   5        4.08        0.00     14.94 o
  25   1   5       83.84      107.50     34.59 o
 -24   2   5        0.68        0.00     17.15 o
 -23   2   5       54.55       48.83     30.49 o
 -22   2   5        4.30       11.16     11.02 o
 -21   2   5       30.13       19.08      5.73 o
 -20   2   5       48.20       24.81      9.65 o
 -19   2   5       67.22       58.67     23.50 o
 -18   2   5       33.19       48.98     23.54 o
 -17   2   5       19.69        8.73     24.66 o
 -16   2   5       41.45       32.55      6.34 o
 -15   2   5        4.02        8.63      8.51 o
 -14   2   5      138.37      182.75     35.31 o
 -13   2   5     1562.93     1567.18     99.07 o
 -12   2   5      209.20      217.04     47.05 o
 -11   2   5       36.52       49.08     22.88 o
 -10   2   5     1880.25     1959.34    104.82 o
  -9   2   5      955.34     1010.93     74.66 o
  -8   2   5     1243.45     1508.10    103.11 o
  -7   2   5      347.54      376.41     48.19 o
  -6   2   5     1369.88     1602.95     99.41 o
  -5   2   5       97.13       90.76     45.47 o
  -4   2   5      556.12      513.13     42.89 o
  -3   2   5     1210.17     1259.72     66.27 o
  -2   2   5     1699.71     1715.92     76.46 o
  -1   2   5      728.30      759.20     54.47 o
   0   2   5      718.81      663.07     47.94 o
   1   2   5     1426.61     1398.20     60.56 o
   2   2   5     1807.33     1788.19     67.09 o
   3   2   5      835.46      796.59     50.01 o
   4   2   5     2812.67     2763.89     70.65 o
   5   2   5       35.69       30.49      6.25 o
   6   2   5     1837.69     1945.19     52.31 o
   7   2   5       44.19       37.63      8.61 o
   8   2   5     1028.76      965.03     40.24 o
   9   2   5     1046.56      965.36     54.42 o
  10   2   5       20.45        1.72     24.05 o
  11   2   5     4301.08     4427.83    125.84 o
  12   2   5     1618.85     1721.97     83.75 o
  13   2   5        7.79        0.00     16.48 o
  14   2   5       15.12        0.00     21.24 o
  15   2   5        8.65       40.03      9.69 o
  16   2   5     1377.69     1679.28     95.14 o
  17   2   5      228.97      373.61     48.02 o
  18   2   5       97.19       96.09     33.70 o
  19   2   5       14.92       37.17     23.33 o
  20   2   5      468.66      505.80     58.82 o
  21   2   5       25.27       32.89     36.17 o
  22   2   5        7.77       13.51     31.42 o
  23   2   5       94.08      143.94     43.51 o
  24   2   5        0.62        0.00     32.57 o
 -23   3   5       78.75       94.17     55.94 o
 -22   3   5       92.01       81.91     60.22 o
 -21   3   5       47.68       76.29     57.34 o
 -20   3   5       47.06       28.83     14.25 o
 -19   3   5       13.60       11.55     12.94 o
 -18   3   5        4.27        9.95     19.21 o
 -17   3   5       27.37       82.72     24.20 o
 -16   3   5      403.94      502.16     56.23 o
 -15   3   5      393.34      455.05     67.50 o
 -14   3   5      150.70      112.06     31.03 o
 -13   3   5       32.06        0.00     18.22 o
 -12   3   5      351.50      279.36     52.23 o
 -11   3   5       13.75        0.00     20.22 o
 -10   3   5        2.36       54.22     26.68 o
  -9   3   5      143.39      170.16     31.87 o
  -8   3   5     1468.74     1452.25     99.33 o
  -7   3   5      427.31      453.94     54.36 o
  -6   3   5       13.69       13.09     21.94 o
  -5   3   5      255.27      233.46     31.29 o
  -4   3   5      941.38      978.32     64.15 o
  -3   3   5        0.06      268.47     53.91 o
  -2   3   5      300.70      289.25     36.33 o
  -1   3   5     2391.62     2407.08    104.65 o
   0   3   5     1354.63     1291.99     67.31 o
   1   3   5        3.60        0.00     10.07 o
   2   3   5      238.54      199.88     24.33 o
   3   3   5      214.29      181.18     24.13 o
   4   3   5      977.53     1111.12     61.76 o
   5   3   5      181.44      165.65     25.49 o
   6   3   5       76.34       89.05     21.37 o
   7   3   5       11.25       21.88     10.31 o
   8   3   5       17.32       14.56      8.08 o
   9   3   5     1644.49     1524.87     82.38 o
  10   3   5      762.48      762.20     55.86 o
  11   3   5      570.77      557.35     44.74 o
  12   3   5        1.62       30.23     10.29 o
  13   3   5      106.14       87.85     29.35 o
  14   3   5     1052.26     1186.71    173.01 o
  15   3   5       19.49        0.00     40.45 o
  16   3   5       93.10       89.98     33.95 o
  17   3   5       13.25        0.00      9.06 o
  18   3   5      102.79       74.64     15.25 o
  19   3   5       20.19        6.66     54.76 o
  20   3   5       53.34       29.06     24.69 o
  21   3   5       10.35        1.44     29.04 o
  22   3   5       45.99       72.68     57.17 o
  23   3   5        7.47       12.93     29.94 o
 -21   4   5        1.88        1.29     12.10 o
 -20   4   5       23.95       53.22     47.28 o
 -19   4   5      116.40      128.59     70.32 o
 -18   4   5       23.04       24.93      4.05 o
 -17   4   5      118.78      167.10     74.50 o
 -16   4   5      109.99      136.19     75.32 o
 -15   4   5      105.24      122.73     60.45 o
 -14   4   5        0.14        0.00     14.27 o
 -13   4   5       14.80        0.00     15.84 o
 -12   4   5      177.88      144.77     32.71 o
 -11   4   5      173.61      240.12     41.47 o
 -10   4   5      619.30      622.78     67.07 o
  -9   4   5        3.67       10.91     18.43 o
  -8   4   5       81.37      139.48     33.96 o
  -7   4   5      326.57      314.40     49.86 o
  -6   4   5        6.76       12.24     14.52 o
  -5   4   5       41.41       31.78      7.03 o
  -4   4   5       13.05       12.05      9.33 o
  -3   4   5      129.90      115.80     23.36 o
  -2   4   5     1041.50     1098.43     68.84 o
  -1   4   5     1159.90     1282.42     75.43 o
   0   4   5       74.88       61.07     11.94 o
   1   4   5     1036.85     1008.40     66.92 o
   2   4   5       53.88       26.77     11.24 o
   3   4   5        0.09        0.00     15.20 o
   4   4   5       53.21       25.04     19.94 o
   5   4   5       49.98       42.73     18.65 o
   6   4   5        9.58       10.33     38.84 o
   7   4   5       14.83        4.94     10.76 o
   8   4   5        5.56        6.02     19.93 o
   9   4   5      278.36      248.25     44.67 o
  10   4   5        6.93       10.80      7.38 o
  11   4   5      539.66      558.91     66.00 o
  12   4   5       82.85       85.01     21.18 o
  13   4   5      699.67      645.33     61.81 o
  14   4   5       61.30       52.33     11.47 o
  15   4   5       38.28       48.60     22.40 o
  16   4   5       19.29        8.76     34.98 o
  17   4   5        5.35        0.00     42.29 o
  18   4   5      228.24      274.71     94.98 o
  19   4   5        1.07        0.00     24.76 o
  20   4   5       20.79        0.00     51.64 o
  21   4   5        7.26        0.00     29.65 o
 -18   5   5        0.88        0.00     37.87 o
 -17   5   5       86.47       73.84     41.29 o
 -16   5   5       12.83        0.00     25.84 o
 -15   5   5       40.99       89.08     67.12 o
 -14   5   5      215.77      214.56     88.66 o
 -13   5   5        6.60       14.41     27.43 o
 -12   5   5        0.20       14.12     30.43 o
 -11   5   5       15.60       25.97     30.70 o
 -10   5   5       12.01       31.47     12.91 o
  -9   5   5       36.88       49.78     18.76 o
  -8   5   5      190.55      204.89     40.17 o
  -7   5   5      825.67     1031.65     97.42 o
  -6   5   5      703.17      771.12     65.17 o
  -5   5   5      133.93      133.73     27.82 o
  -4   5   5      390.05      417.85     51.92 o
  -3   5   5      941.15     1127.65    104.17 o
  -2   5   5       28.79       30.99     76.39 o
  -1   5   5      353.34      334.41     50.31 o
   0   5   5       35.01       11.79     15.42 o
   1   5   5      286.00      303.31     45.64 o
   2   5   5        3.54        0.00     33.29 o
   3   5   5        8.39        9.38     10.94 o
   4   5   5        4.00       13.77     13.65 o
   5   5   5      198.11      156.37     78.38 o
   6   5   5       72.48       90.05     33.13 o
   7   5   5       79.22       91.72     32.24 o
   8   5   5        4.18        0.00     15.95 o
   9   5   5        5.68       43.87     39.65 o
  10   5   5      235.02      280.36     92.61 o
  11   5   5       26.17       32.09     40.99 o
  12   5   5      229.50      311.90    102.71 o
  13   5   5      319.38      370.57    115.77 o
  14   5   5       69.73       72.28     52.31 o
  15   5   5      187.46      203.92     96.10 o
  16   5   5        0.68        0.00     22.30 o
  17   5   5        2.39        0.00     46.03 o
  18   5   5       15.03        0.00     33.26 o
 -14   6   5       43.15       39.21     31.61 o
 -13   6   5       24.78        0.00     22.80 o
 -12   6   5        8.18        0.00     47.75 o
 -11   6   5       23.22        0.00     19.09 o
 -10   6   5       44.56        0.00     27.16 o
  -9   6   5       46.71       52.51     35.89 o
  -8   6   5        0.00       14.17     19.92 o
  -7   6   5        0.00        0.00     30.56 o
  -6   6   5       40.40       62.44     35.18 o
  -5   6   5       73.09      120.96     36.50 o
  -4   6   5        0.13        0.00     26.74 o
  -3   6   5        2.97        7.56     44.40 o
  -2   6   5       12.20       43.74     77.70 o
  -1   6   5      394.73      535.69     73.17 o
   0   6   5      151.80      133.09     53.55 o
   1   6   5        6.21        0.00     13.96 o
   2   6   5        4.56        0.00     26.20 o
   3   6   5      148.33      166.08     35.91 o
   4   6   5       74.20       10.05     13.83 o
   5   6   5       28.58        0.00     57.43 o
   6   6   5        0.37       47.30     43.05 o
   7   6   5        6.14       51.95     42.69 o
   8   6   5       21.76       54.23     50.72 o
   9   6   5       10.48       44.07     49.35 o
  10   6   5        1.21        6.21     35.04 o
  11   6   5       14.88       90.94     74.62 o
  12   6   5        0.22       46.87     54.21 o
  13   6   5       75.81      157.60     85.49 o
  14   6   5       37.84       17.44     56.04 o
  -6   7   5        0.18        0.00     55.26 o
  -5   7   5        8.95        0.00     41.87 o
  -4   7   5       22.10        9.51     15.85 o
  -3   7   5      121.87      168.38     71.48 o
  -2   7   5       10.59        0.00     16.06 o
  -1   7   5        6.28      106.68     61.45 o
   0   7   5        0.55       27.45     43.19 o
   1   7   5       51.09       74.05     46.70 o
   2   7   5        6.00        0.00     19.29 o
   3   7   5       14.39        0.00     44.32 o
   4   7   5        0.68        0.00     47.27 o
   5   7   5       38.24        0.00     40.08 o
   6   7   5        4.67        0.00     71.41 o
 -24   0   6        0.30        0.00     14.91 o
 -22   0   6       54.23       56.51     36.78 o
 -20   0   6      263.62      307.21     80.93 o
 -18   0   6      238.85      196.19     59.14 o
 -16   0   6      584.33      665.15    110.23 o
 -14   0   6      267.47      258.98     68.74 o
 -12   0   6      367.56      409.72     78.96 o
 -10   0   6     1843.15     1980.49    167.31 o
  -8   0   6     1975.66     2001.21    160.50 o
  -6   0   6     2348.61     2653.56    175.46 o
  -4   0   6     5934.74     5893.73    250.34 o
  -2   0   6    33826.52    34874.34    587.99 o
   0   0   6       37.56       88.41     33.93 o
   2   0   6      206.83      154.94     12.61 o
   4   0   6    13133.46    11820.60    318.88 o
   6   0   6     5195.41     4956.15    153.06 o
   8   0   6        6.00        6.00      7.79 o
  10   0   6    10340.19    10802.04    215.27 o
  12   0   6        3.26       20.35     12.42 o
  14   0   6     1543.93     1972.38     99.98 o
  16   0   6      519.88      530.62     54.59 o
  18   0   6       16.38       18.44     10.15 o
  20   0   6      693.89      724.22     68.21 o
  22   0   6      126.05      138.69     63.59 o
  24   0   6       17.18       47.34     41.70 o
 -25   1   6        1.89        0.00     11.37 o
 -24   1   6        9.41        0.00     14.34 o
 -23   1   6        1.00       28.96     21.02 o
 -22   1   6       17.89       12.50     14.44 o
 -21   1   6       44.07       46.03     19.00 o
 -20   1   6       83.78      103.62     34.36 o
 -19   1   6      328.99      365.68     51.70 o
 -18   1   6       65.76       78.94     22.14 o
 -17   1   6        0.72        0.00     12.10 o
 -16   1   6       22.77       19.76     10.27 o
 -15   1   6       73.10       48.99     16.03 o
 -14   1   6        8.90       11.21      7.32 o
 -13   1   6        1.14        4.25      6.77 o
 -12   1   6     1042.46     1079.02     77.91 o
 -11   1   6     1837.27     1971.87    104.83 o
 -10   1   6     7501.19     7441.79    197.21 o
  -9   1   6        6.60      115.64     30.17 o
  -8   1   6      115.46      102.48     28.04 o
  -7   1   6     3112.80     3122.22    210.06 o
  -6   1   6      300.19      319.88     65.49 o
  -5   1   6        7.31       37.90     36.94 o
  -4   1   6     3731.29     3697.46    143.77 o
  -3   1   6      635.48      625.88     56.89 o
  -2   1   6      531.82      569.61     53.69 o
  -1   1   6     1515.84     1691.37     92.17 o
   0   1   6    10819.94    10599.90    222.94 o
   1   1   6     1390.59     1585.50     84.09 o
   2   1   6     4463.62     4509.35     94.83 o
   3   1   6      420.19      413.05     24.01 o
   4   1   6    17833.42    16936.15    177.59 o
   5   1   6       17.24       13.16     11.92 o
   6   1   6      198.14      279.71     21.27 o
   7   1   6      385.09      404.74     25.66 o
   8   1   6     6267.23     6081.54     96.76 o
   9   1   6     2918.09     3131.26    103.22 o
  10   1   6      312.21      338.38     34.85 o
  11   1   6        0.23        0.00      8.30 o
  12   1   6     1127.26     1169.37     73.30 o
  13   1   6      100.41      205.24     31.35 o
  14   1   6      128.73      235.15     33.36 o
  15   1   6      683.65      749.87     63.49 o
  16   1   6     1072.72     1181.11     81.03 o
  17   1   6       47.05       16.94     15.46 o
  18   1   6       15.17        3.57      4.90 o
  19   1   6      102.39      103.73     23.27 o
  20   1   6       11.91        5.74     10.83 o
  21   1   6      197.92      216.19     51.43 o
  22   1   6      458.46      483.56     81.08 o
  23   1   6       20.05       26.57      9.61 o
  24   1   6      231.09      258.28     64.12 o
  25   1   6        1.93        0.00     16.94 o
 -24   2   6       22.63       31.11     35.29 o
 -23   2   6        0.48        2.95      9.34 o
 -22   2   6        4.86        0.00      8.58 o
 -21   2   6      181.24      177.49     43.78 o
 -20   2   6        1.80        0.00     14.00 o
 -19   2   6       20.07       10.24     11.45 o
 -18   2   6       12.30       33.40     17.96 o
 -17   2   6      236.18      265.42     52.16 o
 -16   2   6      409.13      420.98     65.91 o
 -15   2   6       39.12       44.77     19.55 o
 -14   2   6      404.68      367.41     52.03 o
 -13   2   6      953.90      930.08     80.03 o
 -12   2   6      644.00      675.34     85.24 o
 -11   2   6        9.08       11.66     11.21 o
 -10   2   6      380.73      338.99     45.90 o
  -9   2   6      828.75     1075.04     80.45 o
  -8   2   6     9670.68     9569.08    266.71 o
  -7   2   6     4319.63     4454.29    177.08 o
  -6   2   6     5118.21     5623.07    194.71 o
  -5   2   6     3918.60     4011.34    160.95 o
  -4   2   6       60.23      284.99     42.21 o
  -3   2   6       93.51       92.60     21.43 o
  -2   2   6     1635.99     1523.36     76.43 o
  -1   2   6     1908.43     1676.96     81.06 o
   0   2   6      136.94      135.08     20.40 o
   1   2   6      772.67      720.14     44.68 o
   2   2   6       64.43       48.59     17.86 o
   3   2   6        7.54       14.45      7.99 o
   4   2   6     1778.84     1821.50     61.10 o
   5   2   6       89.97      114.84     14.52 o
   6   2   6     2809.84     2715.44     67.90 o
   7   2   6       44.11       60.57      9.42 o
   8   2   6     3886.08     3543.28     64.02 o
   9   2   6      304.11      280.71     31.12 o
  10   2   6      860.79      822.31     54.83 o
  11   2   6        0.00        0.00      7.74 o
  12   2   6       80.83      144.94     29.01 o
  13   2   6       12.30        6.41      5.93 o
  14   2   6       51.91       71.95      9.84 o
  15   2   6        4.10       32.82     25.45 o
  16   2   6       93.23       74.33     23.99 o
  17   2   6      266.44      229.32     32.91 o
  18   2   6       28.84       43.23     21.10 o
  19   2   6       10.58        0.00     18.44 o
  20   2   6      234.14      257.32     47.61 o
  21   2   6        3.43        0.00     27.74 o
  22   2   6       19.42        0.00     19.72 o
  23   2   6       45.03       34.77     42.89 o
  24   2   6       19.49       23.35     15.80 o
 -23   3   6        1.00        1.21     29.72 o
 -22   3   6        4.23        9.97     21.99 o
 -21   3   6        3.71       10.26     27.04 o
 -20   3   6       16.28       20.81      9.98 o
 -19   3   6       38.01       30.88     19.70 o
 -18   3   6       15.20       52.93     21.05 o
 -17   3   6       71.30       73.02     24.95 o
 -16   3   6       29.85       39.23     18.70 o
 -15   3   6        1.44        0.00     25.20 o
 -14   3   6       91.19       80.72     24.57 o
 -13   3   6      227.47      213.58     39.87 o
 -12   3   6        2.60        0.00     28.65 o
 -11   3   6     1117.94     1160.73     99.86 o
 -10   3   6      797.26      950.05     78.06 o
  -9   3   6       63.16      100.12     25.96 o
  -8   3   6      295.48      288.98     46.84 o
  -7   3   6       34.07       64.70     21.63 o
  -6   3   6        8.44        4.30     10.46 o
  -5   3   6       16.88        8.05     21.79 o
  -4   3   6      384.13      379.04     43.28 o
  -3   3   6       33.38       34.60     53.83 o
  -2   3   6       14.11       22.67     15.24 o
  -1   3   6      306.14      291.32     37.73 o
   0   3   6      992.44      906.86     69.68 o
   1   3   6     1667.70     1673.86     78.38 o
   2   3   6     1796.22     1849.10     82.00 o
   3   3   6        5.33        0.00      8.04 o
   4   3   6      203.59      237.35     28.99 o
   5   3   6       97.97       88.88     12.41 o
   6   3   6      317.52      312.80     44.64 o
   7   3   6       10.35       15.93      9.31 o
   8   3   6       17.42        7.96      9.01 o
   9   3   6      106.81       92.22     19.56 o
  10   3   6     1602.89     1778.31     87.72 o
  11   3   6       85.03       82.52     15.56 o
  12   3   6      133.26      307.10     68.00 o
  13   3   6      119.97      147.97     40.62 o
  14   3   6      122.86      180.45     56.24 o
  15   3   6       60.64       56.57     26.39 o
  16   3   6      298.88      310.62     94.12 o
  17   3   6       80.76       60.00     38.02 o
  18   3   6       17.85        3.80      6.12 o
  19   3   6       14.44        0.69     21.45 o
  20   3   6      391.50      550.15    140.05 o
  21   3   6        3.28       20.37     12.47 o
  22   3   6      117.76      149.13     80.81 o
  23   3   6      106.66      169.01     73.64 o
 -21   4   6        0.05        0.00     42.49 o
 -20   4   6        8.35        6.39     47.73 o
 -19   4   6       28.15       17.79     36.98 o
 -18   4   6        3.23        5.15     21.99 o
 -17   4   6        0.26        9.26     19.80 o
 -16   4   6        9.56       23.10     23.17 o
 -15   4   6        9.18        1.34     13.40 o
 -14   4   6        5.06        5.56      5.26 o
 -13   4   6       66.47       63.13     16.15 o
 -12   4   6       29.71        3.86     19.20 o
 -11   4   6        6.01        0.00     24.78 o
 -10   4   6      356.80      347.92     52.50 o
  -9   4   6      477.99      572.44     69.83 o
  -8   4   6      942.26     1039.45     94.36 o
  -7   4   6      204.92      240.32     46.14 o
  -6   4   6      228.64      288.95     40.55 o
  -5   4   6       60.16       90.77     21.46 o
  -4   4   6      574.29      548.47     49.42 o
  -3   4   6       59.15      108.71     24.01 o
  -2   4   6      105.83      121.33     21.91 o
  -1   4   6       65.88       81.03     17.45 o
   0   4   6        6.72        0.00      7.07 o
   1   4   6      557.57      581.54     51.62 o
   2   4   6      294.14      220.32     37.15 o
   3   4   6      691.77      672.19     63.46 o
   4   4   6       45.06       30.50      8.06 o
   5   4   6       67.77       68.47     31.74 o
   6   4   6      122.40       40.62    100.20 o
   7   4   6      447.92      336.51    151.32 o
   8   4   6     1526.49     1666.86    122.74 o
   9   4   6       94.67      142.16     35.75 o
  10   4   6      631.49      722.18     77.29 o
  11   4   6      437.15      416.24     56.46 o
  12   4   6      170.51      194.02     37.42 o
  13   4   6       40.02       33.08     11.85 o
  14   4   6       10.69        2.89      5.13 o
  15   4   6        0.43        0.00     29.40 o
  16   4   6       75.89      129.99     67.17 o
  17   4   6        2.77        0.00     42.29 o
  18   4   6      383.59      524.93    136.80 o
  19   4   6        9.75        7.60     21.49 o
  20   4   6       11.14       21.78     13.68 o
  21   4   6        1.14        0.00     39.35 o
 -18   5   6       47.85       49.79     50.67 o
 -17   5   6        9.09       24.97     42.64 o
 -16   5   6        0.07        2.47     22.59 o
 -15   5   6       43.23       94.94     59.95 o
 -14   5   6      133.25      151.55     77.99 o
 -13   5   6       86.96      142.39     74.14 o
 -12   5   6       22.05       33.51     29.11 o
 -11   5   6       16.77       21.12     48.24 o
 -10   5   6       54.34       48.23     17.29 o
  -9   5   6       13.30        0.60     28.31 o
  -8   5   6        6.27        1.53     11.16 o
  -7   5   6       18.12       82.78     28.29 o
  -6   5   6       34.46       88.24     23.86 o
  -5   5   6       52.54      130.80     28.33 o
  -4   5   6       50.24       56.32     16.08 o
  -3   5   6      482.41      486.18     56.16 o
  -2   5   6      613.91      699.66     69.56 o
  -1   5   6       56.06       86.63     23.52 o
   0   5   6      189.23      169.57     36.40 o
   1   5   6      239.16      253.12     42.28 o
   2   5   6      188.34      177.39     32.53 o
   3   5   6       49.33        0.00     26.68 o
   4   5   6       91.61       60.05     20.58 o
   5   5   6      144.17      116.50     21.23 o
   6   5   6       17.25       41.10     42.73 o
   7   5   6       31.26       58.50     29.61 o
   8   5   6        1.60       42.90     32.90 o
   9   5   6      329.59      458.68    116.66 o
  10   5   6       61.17      137.22     69.81 o
  11   5   6       18.25       42.44     44.93 o
  12   5   6        0.11       35.75     40.26 o
  13   5   6       24.31       63.99     54.95 o
  14   5   6       82.24      121.62     71.31 o
  15   5   6        6.18       50.33     49.80 o
  16   5   6       62.28       41.66     60.16 o
  17   5   6       37.97       30.52     14.61 o
  18   5   6       42.55       55.66     47.12 o
 -14   6   6       17.94        7.66     18.01 o
 -13   6   6        6.94       48.95     41.82 o
 -12   6   6       44.56        0.00     33.67 o
 -11   6   6       10.31       17.20     23.17 o
 -10   6   6       12.31        0.00     52.16 o
  -9   6   6        0.09        0.00     38.76 o
  -8   6   6       31.03       56.01     30.78 o
  -7   6   6        9.86        0.00     23.09 o
  -6   6   6        2.00        0.00     28.48 o
  -5   6   6       41.35       34.07     15.78 o
  -4   6   6       14.26        0.00     14.42 o
  -3   6   6       15.94        4.14     31.61 o
  -2   6   6       17.80       25.27     46.47 o
  -1   6   6       21.57       22.60     52.72 o
   0   6   6       29.74       25.75     16.06 o
   1   6   6      121.18      101.66     28.77 o
   2   6   6      155.38      157.09     34.94 o
   3   6   6      130.83       98.50     25.57 o
   4   6   6      333.72      339.05     90.52 o
   5   6   6        2.82        0.00     60.07 o
   6   6   6       52.80        0.00     52.81 o
   7   6   6       33.66       46.53     29.98 o
   8   6   6       45.27       94.26     56.35 o
   9   6   6       10.84       66.37     55.61 o
  10   6   6        2.53       60.09     58.85 o
  11   6   6       25.77      104.20     79.73 o
  12   6   6       16.25       57.78     60.47 o
  13   6   6        0.53       27.14     42.66 o
  -5   7   6        4.80        8.65     11.54 o
  -4   7   6        0.71        0.00     31.83 o
  -3   7   6        3.22        0.00     35.38 o
  -2   7   6        6.18        0.00     63.34 o
  -1   7   6       27.65      113.33     67.42 o
   0   7   6        7.46       76.65     58.64 o
   1   7   6        7.38       45.03     44.86 o
   2   7   6       27.06       36.53     39.13 o
   3   7   6       11.24       46.77     43.05 o
   4   7   6       45.33       33.06     27.47 o
   5   7   6       78.32       59.49     41.14 o
 -25   0   7        0.99        3.04      3.57 o
 -23   0   7       81.23       61.02     42.00 o
 -21   0   7       30.72       66.68     43.15 o
 -19   0   7        0.02        8.27      6.01 o
 -17   0   7        3.26       21.22     27.41 o
 -15   0   7        7.88       34.36     33.47 o
 -13   0   7     6079.22     6385.55    331.24 o
 -11   0   7       85.34      107.75     41.51 o
  -9   0   7      331.93      290.70     65.19 o
  -7   0   7       16.68       31.20     16.92 o
  -5   0   7      644.69      619.85     90.71 o
  -3   0   7     1671.53     1643.06    139.92 o
   1   0   7    23183.36    21459.33    469.69 o
   3   0   7     7445.66     6937.95    260.28 o
   5   0   7      621.05      580.32     76.95 o
   7   0   7      153.44      152.70     24.34 o
   9   0   7       13.81       44.77     51.25 o
  11   0   7      414.21      469.38     47.52 o
  13   0   7     3486.31     3557.69    133.04 o
  15   0   7      967.05      958.31     71.36 o
  17   0   7        0.52        9.78     11.57 o
  19   0   7      219.74      173.85     33.63 o
  21   0   7       48.75       84.67     50.28 o
  23   0   7       21.31       13.79     25.23 o
  25   0   7       22.94       36.82     34.59 o
 -25   1   7        1.94        0.26      2.69 o
 -24   1   7        4.34        0.20     11.37 o
 -23   1   7       16.78       17.05     12.58 o
 -22   1   7        0.12       18.69     19.90 o
 -21   1   7      172.86      179.21     44.62 o
 -20   1   7       61.22       82.77     30.30 o
 -19   1   7       13.04        0.00      9.15 o
 -18   1   7        0.65        0.00      9.33 o
 -17   1   7        3.85        4.28      7.66 o
 -16   1   7        1.42        0.00      9.09 o
 -15   1   7      800.97      833.84     76.04 o
 -14   1   7        0.68        0.00      4.34 o
 -13   1   7       11.73       29.37     13.80 o
 -12   1   7       13.89       23.18     16.27 o
 -11   1   7      113.98      148.58     29.67 o
 -10   1   7     1575.65     1511.28     95.34 o
  -9   1   7      233.95      349.17     45.84 o
  -8   1   7     2253.58     2368.69    138.99 o
  -7   1   7      733.95      649.28     99.63 o
  -6   1   7     1795.92     2002.90    118.30 o
  -5   1   7     3173.60     3416.96    151.37 o
  -4   1   7      912.83      986.46     79.90 o
  -3   1   7      213.75      198.26     51.49 o
  -2   1   7     7923.83     7433.07    209.62 o
  -1   1   7       38.46       39.45     14.60 o
   0   1   7      120.24       68.05     37.41 o
   1   1   7     2320.70     2323.96     88.38 o
   2   1   7      803.67      789.94     43.11 o
   3   1   7     2064.55     2033.37     67.59 o
   4   1   7     3683.33     3536.49     88.32 o
   5   1   7      748.05      746.07     38.85 o
   6   1   7      147.68      126.05     32.23 o
   7   1   7      102.11      137.51     17.24 o
   8   1   7      536.49      506.14     31.40 o
   9   1   7     1189.27     1242.62     48.13 o
  10   1   7      802.30      760.41     35.07 o
  11   1   7      222.57      268.64     35.17 o
  12   1   7     1190.84     1238.39     74.50 o
  13   1   7        0.20        3.71      9.34 o
  14   1   7      429.16      450.14     46.49 o
  15   1   7     4079.99     4114.83    149.31 o
  16   1   7      247.19      260.79     36.55 o
  17   1   7      767.55      824.37     69.01 o
  18   1   7       28.43       25.00     10.60 o
  19   1   7       29.66       32.42     15.02 o
  20   1   7      165.71      183.59     35.70 o
  21   1   7       39.42       72.50     35.96 o
  22   1   7       32.54       44.45     30.79 o
  23   1   7      119.60      124.22     45.98 o
  24   1   7       16.16       54.48     36.50 o
  25   1   7       62.18      119.21     46.28 o
 -24   2   7        0.05        0.00     22.79 o
 -23   2   7       17.37       11.28      5.79 o
 -22   2   7       48.64       66.52     26.83 o
 -21   2   7       32.97        3.42      7.80 o
 -20   2   7        5.82       16.32     12.27 o
 -19   2   7        0.90       12.23     13.41 o
 -18   2   7       12.21       12.77     10.83 o
 -17   2   7        0.32        4.31      9.56 o
 -16   2   7      197.19      238.60     51.23 o
 -15   2   7      313.55      290.92     55.76 o
 -14   2   7       15.52       10.10      6.82 o
 -13   2   7        6.11        8.75      9.23 o
 -12   2   7        1.83        4.02     13.71 o
 -11   2   7       41.95       72.33     23.01 o
 -10   2   7     2212.35     2140.95    115.86 o
  -9   2   7       20.02       95.71     27.68 o
  -8   2   7      536.92     1173.34     98.70 o
  -7   2   7      166.81      174.86     35.33 o
  -6   2   7      143.67      546.09     63.26 o
  -5   2   7      298.94      367.03     80.48 o
  -4   2   7     2645.97     2715.06    109.71 o
  -3   2   7        0.62       53.51     43.59 o
  -2   2   7     6201.04     6409.74    166.34 o
  -1   2   7     9318.16     9237.76    198.64 o
   0   2   7     5593.83     5526.65    131.57 o
   1   2   7     7526.66     7310.95    150.44 o
   2   2   7     1139.32     1112.17     65.46 o
   3   2   7     3331.31     3422.22     93.68 o
   4   2   7        3.37        0.00      8.26 o
   5   2   7     1451.26     1497.54     56.96 o
   6   2   7     2973.04     3022.64     78.53 o
   7   2   7      442.26      483.71     30.13 o
   8   2   7       25.73        9.54     18.10 o
   9   2   7     1846.26     1825.16     55.29 o
  10   2   7     2788.65     2812.85    108.16 o
  11   2   7      528.00      559.10     47.51 o
  12   2   7        9.15        5.91      1.89 o
  13   2   7      143.67      190.17     32.33 o
  14   2   7     1423.86     1606.52     90.45 o
  15   2   7     1764.70     1661.66     95.20 o
  16   2   7      286.28      308.52     40.52 o
  17   2   7       41.55       13.78     11.94 o
  18   2   7      439.27      452.74     52.30 o
  19   2   7       36.67       25.00      6.73 o
  20   2   7        1.36        0.00     31.02 o
  21   2   7        8.60        0.00     25.93 o
  22   2   7       33.97       14.53     26.33 o
  23   2   7       23.89       66.42     50.47 o
  24   2   7        0.72        0.00     26.00 o
 -23   3   7       19.61       21.85     26.68 o
 -22   3   7       21.15        9.61     20.57 o
 -21   3   7       19.49       27.60     22.35 o
 -20   3   7       41.21       28.33     23.07 o
 -19   3   7      103.08       98.43     36.62 o
 -18   3   7        0.56        0.95      9.17 o
 -17   3   7      131.25      167.77     37.33 o
 -16   3   7        2.13        8.85      9.79 o
 -15   3   7      324.65      258.19     52.98 o
 -14   3   7      140.95      118.96     32.78 o
 -13   3   7     1064.71      939.62     95.97 o
 -12   3   7       77.22       61.18     36.70 o
 -11   3   7      123.47       71.00     35.38 o
 -10   3   7      605.54      689.63     95.88 o
  -9   3   7       11.12      159.64     34.11 o
  -8   3   7        1.77        8.77     13.11 o
  -7   3   7      554.18      570.59     68.72 o
  -6   3   7      371.38      341.27     51.38 o
  -5   3   7      566.54      569.04     54.17 o
  -4   3   7      278.47      277.00     33.73 o
  -3   3   7     1998.31     2041.05    101.48 o
  -2   3   7     1987.12     1923.77     99.42 o
  -1   3   7      164.47      135.07     29.56 o
   0   3   7      163.38      158.68     28.06 o
   1   3   7        5.18        0.00      9.21 o
   2   3   7       19.72        0.00      5.70 o
   3   3   7        0.80        0.00     10.91 o
   4   3   7      237.19      234.16     27.53 o
   5   3   7      254.28      250.26     23.42 o
   6   3   7     1789.06     1856.42     61.04 o
   7   3   7      474.78      480.71     37.40 o
   8   3   7       23.37        6.75      8.83 o
   9   3   7       11.30       51.18     24.63 o
  10   3   7      595.61      533.28     48.49 o
  11   3   7      287.94      351.56     39.04 o
  12   3   7     2022.79     2093.63    161.04 o
  13   3   7      994.05     1007.33    165.73 o
  14   3   7       12.76       25.55     45.34 o
  15   3   7      199.84      229.68     84.12 o
  16   3   7        0.24        0.00     18.30 o
  17   3   7      396.39      432.29    112.55 o
  18   3   7      318.49      354.44    111.97 o
  19   3   7      158.95      246.64     91.66 o
  20   3   7       74.93      115.69     60.34 o
  21   3   7        2.33        7.48     11.30 o
  22   3   7       51.47       94.47     65.15 o
 -21   4   7        0.00       56.24     47.58 o
 -20   4   7       25.14       36.48     30.23 o
 -19   4   7        0.51        8.71     21.74 o
 -18   4   7       90.91      104.74     37.94 o
 -17   4   7      131.69      176.90     76.34 o
 -16   4   7        2.84       16.40     25.48 o
 -15   4   7       80.06       88.44     54.70 o
 -14   4   7      338.51      353.61     58.00 o
 -13   4   7       12.09        7.15     22.99 o
 -12   4   7        5.41        0.00     12.45 o
 -11   4   7       25.40        0.00     14.20 o
 -10   4   7        0.41       47.65     49.21 o
  -9   4   7      572.48      660.42     76.24 o
  -8   4   7     1141.43     1093.37     99.80 o
  -7   4   7       35.36       39.69     22.42 o
  -6   4   7      402.08      403.32     49.62 o
  -5   4   7        3.58       37.50     17.12 o
  -4   4   7       33.11       16.01      9.70 o
  -3   4   7      388.84      432.10     45.00 o
  -2   4   7      144.58      126.26     28.49 o
  -1   4   7     1430.70     1554.82     86.87 o
   0   4   7      160.68      166.51     25.78 o
   1   4   7     1229.21     1260.44     77.83 o
   2   4   7      185.12      128.94     35.06 o
   3   4   7      131.66      105.38     23.40 o
   4   4   7        1.56        0.41     18.24 o
   5   4   7       18.55        0.00     15.69 o
   6   4   7        5.73        5.82     14.17 o
   7   4   7      175.80       99.71    123.46 o
   8   4   7      255.51      284.20     63.74 o
   9   4   7      210.82      330.15     76.79 o
  10   4   7        1.06        0.00     34.04 o
  11   4   7      104.26      146.94     33.18 o
  12   4   7      147.28      192.04     36.18 o
  13   4   7       26.15       14.77     15.15 o
  14   4   7      165.96      213.28     80.59 o
  15   4   7        2.71        4.61     16.05 o
  16   4   7      125.62      191.72     77.45 o
  17   4   7        1.20       84.50     56.70 o
  18   4   7       69.19       78.25     57.64 o
  19   4   7        1.06        0.00     19.88 o
  20   4   7       81.36      128.27     76.51 o
 -18   5   7        0.37        0.91     17.52 o
 -17   5   7       15.06        2.74     12.11 o
 -16   5   7      112.66      102.65     65.75 o
 -15   5   7       13.38       35.09     32.86 o
 -14   5   7        0.01       49.85     49.87 o
 -13   5   7       49.20       38.88     43.58 o
 -12   5   7       52.48       51.97     42.62 o
 -11   5   7        0.02        0.00      9.27 o
 -10   5   7        1.69        0.00     32.47 o
  -9   5   7       14.12        0.00     10.56 o
  -8   5   7      156.07      177.09     40.65 o
  -7   5   7        0.06        0.00     13.98 o
  -6   5   7      434.82      506.94     58.70 o
  -5   5   7     2448.63     2835.67    140.93 o
  -4   5   7       63.96       29.79     35.14 o
  -3   5   7      220.65      206.18     50.41 o
  -2   5   7      242.18      230.11     51.52 o
  -1   5   7        0.06        0.00     13.44 o
   0   5   7       15.65       16.27     14.61 o
   1   5   7       12.42       15.56     14.04 o
   2   5   7       10.21        0.00     23.90 o
   3   5   7       15.13       14.33     11.18 o
   4   5   7       46.50       38.04     13.24 o
   5   5   7      164.69      122.32     16.91 o
   6   5   7       37.84        6.65     50.21 o
   7   5   7      161.22      233.53     56.59 o
   8   5   7      235.78      231.26     56.12 o
   9   5   7       41.99      108.77     76.23 o
  10   5   7      280.38      274.15     91.15 o
  11   5   7       98.95      138.99     71.67 o
  12   5   7        0.06       15.60     25.74 o
  13   5   7       73.95      142.81     79.68 o
  14   5   7       50.11      102.09     69.48 o
  15   5   7      278.93      391.83    125.17 o
  16   5   7       73.62       97.80     61.43 o
  17   5   7        2.50       60.36     60.05 o
 -13   6   7       16.17       11.25      6.41 o
 -12   6   7       47.87       30.48     36.69 o
 -11   6   7      106.83       89.39     41.57 o
 -10   6   7       14.94        9.78     17.38 o
  -9   6   7        4.36        4.76     28.61 o
  -8   6   7        5.53        0.00     23.18 o
  -7   6   7       32.77       15.64     18.85 o
  -6   6   7        1.03       13.53     28.24 o
  -5   6   7        2.64       11.62     24.02 o
  -4   6   7        7.62       25.25     12.28 o
  -3   6   7      265.89      307.72     57.61 o
  -2   6   7       76.66      109.77     35.72 o
  -1   6   7        1.34       23.93     50.57 o
   0   6   7       15.78       21.02     25.09 o
   1   6   7       84.85       68.15     58.31 o
   2   6   7       28.74       16.73     16.78 o
   3   6   7       51.84       26.82     12.40 o
   4   6   7       37.49        9.74     25.55 o
   5   6   7       15.18        0.00     61.60 o
   6   6   7       20.39        0.00     76.83 o
   7   6   7        7.91        0.00     74.51 o
   8   6   7       10.31        0.00     70.13 o
   9   6   7       31.02       61.04     38.70 o
  10   6   7        4.03       71.09     64.96 o
  11   6   7      121.44      224.17    103.64 o
  12   6   7        0.20       67.66     55.62 o
  13   6   7      103.61      155.07     83.71 o
  -4   7   7       55.98       28.09     17.37 o
  -3   7   7       38.06        0.00     30.61 o
  -2   7   7        2.41        0.00     68.90 o
  -1   7   7       48.12      157.75     62.78 o
   0   7   7       22.89      158.96     79.97 o
   1   7   7        0.00       99.25     60.22 o
   2   7   7        0.00       61.67     50.79 o
   3   7   7       28.96       33.44     33.70 o
   4   7   7        0.76       13.01     32.32 o
 -24   0   8       21.42       22.90     23.43 o
 -22   0   8        1.95       30.57     33.75 o
 -20   0   8       33.22       36.96     34.53 o
 -18   0   8       48.94       37.26     26.85 o
 -16   0   8      213.60      233.50     71.56 o
 -14   0   8       20.34       36.41     31.98 o
 -12   0   8      111.35      114.16     45.50 o
 -10   0   8       92.11      133.49     46.98 o
  -8   0   8      281.48      335.24     77.08 o
  -6   0   8     2131.52     2112.12    180.78 o
  -4   0   8     2837.79     2470.72    186.99 o
  -2   0   8       21.04       22.16     25.74 o
   0   0   8      783.44      872.49    104.09 o
   2   0   8     1128.18     1058.03    104.31 o
   4   0   8    16174.10    15077.48    410.28 o
   6   0   8        5.57       31.99     21.68 o
   8   0   8      748.81      819.54     68.93 o
  10   0   8     8695.43     8398.05    245.60 o
  12   0   8     2893.55     3309.61    131.61 o
  14   0   8      256.16      388.17     86.80 o
  16   0   8      103.92       78.62     21.05 o
  18   0   8     1141.62     1175.57     84.00 o
  20   0   8      107.85      115.03     49.74 o
  22   0   8      203.62      205.22     75.78 o
  24   0   8      102.97      111.53     55.00 o
 -25   1   8       43.48       57.37     48.28 o
 -24   1   8       12.39       23.06     18.52 o
 -23   1   8        0.64       25.39     20.92 o
 -22   1   8       50.92       41.57     20.86 o
 -21   1   8       17.37        6.17     17.72 o
 -20   1   8      151.92      143.45     43.06 o
 -19   1   8        8.83       13.40      6.56 o
 -18   1   8       14.60        0.00     15.28 o
 -17   1   8      111.41      114.04     33.18 o
 -16   1   8      403.32      404.82     54.85 o
 -15   1   8      110.21      114.31     30.57 o
 -14   1   8        3.04        6.01     12.42 o
 -13   1   8      552.29      501.64     59.41 o
 -12   1   8      227.78      222.36     38.67 o
 -11   1   8       62.61       91.76     24.02 o
 -10   1   8      125.70      181.88     34.58 o
  -9   1   8     1672.05     1847.49    106.31 o
  -8   1   8        0.95       15.83     18.37 o
  -7   1   8     2080.61     2277.51    189.56 o
  -6   1   8      509.70      511.47     66.75 o
  -5   1   8      246.80      442.63     61.30 o
  -4   1   8      299.31      298.27     46.76 o
  -3   1   8      316.24      262.64     58.99 o
  -2   1   8     2738.11     2505.39    129.85 o
  -1   1   8       46.39       55.45     20.25 o
   0   1   8      223.68      179.53     28.36 o
   1   1   8      155.08      134.75     30.35 o
   2   1   8     2547.89     2496.51     95.21 o
   3   1   8      657.02      653.79     48.04 o
   4   1   8      373.14      371.04     30.94 o
   5   1   8       48.44       44.42      6.46 o
   6   1   8     9205.06     9260.37    151.62 o
   7   1   8       78.22       95.39     24.78 o
   8   1   8      284.59      229.93     22.89 o
   9   1   8       13.21       13.98     13.18 o
  10   1   8       75.34       76.98     17.67 o
  11   1   8      166.62      162.84     16.45 o
  12   1   8     2054.02     2028.94     98.79 o
  13   1   8       48.07       44.58     30.64 o
  14   1   8      469.61      586.17     57.20 o
  15   1   8      351.21      346.16     42.83 o
  16   1   8        0.05        0.00     20.34 o
  17   1   8       76.63       49.75     25.50 o
  18   1   8      263.49      252.93     40.33 o
  19   1   8        4.59       14.16      6.82 o
  20   1   8      728.08      862.17    102.61 o
  21   1   8        7.63       29.27     22.81 o
  22   1   8      336.19      421.75     75.74 o
  23   1   8       21.65       44.62     32.25 o
  24   1   8       50.06       41.73     20.43 o
 -24   2   8       26.93       11.62     16.67 o
 -23   2   8       23.95       31.21     37.29 o
 -22   2   8        0.43        1.30      8.11 o
 -21   2   8       15.35       21.15     18.05 o
 -20   2   8        4.08        5.89     17.98 o
 -19   2   8      313.76      377.44     67.59 o
 -18   2   8      244.30      287.03     59.25 o
 -17   2   8       55.90       46.34     23.98 o
 -16   2   8       15.65       14.05     13.62 o
 -15   2   8      302.52      314.51     58.61 o
 -14   2   8      256.72      211.35     51.36 o
 -13   2   8      286.26      242.03     44.86 o
 -12   2   8       11.09       50.09     27.16 o
 -11   2   8     1881.33     1923.78    116.50 o
 -10   2   8      661.70      683.15     69.04 o
  -9   2   8      579.11      586.60     61.39 o
  -8   2   8     1825.94     1966.91    130.68 o
  -7   2   8     5564.56     5729.25    218.19 o
  -6   2   8     2160.50     2648.57    149.49 o
  -5   2   8     3783.05     3519.80    188.78 o
  -4   2   8      648.29      728.51     66.24 o
  -3   2   8       30.56       75.87     36.21 o
  -2   2   8       59.04       49.86     15.99 o
  -1   2   8      810.44      830.86     62.12 o
   0   2   8      273.93      315.03     32.19 o
   1   2   8     2635.16     2913.86     98.58 o
   2   2   8      604.21      696.30     46.21 o
   3   2   8       64.81       42.37     11.18 o
   4   2   8      432.27      363.79     29.38 o
   5   2   8       96.76       96.19     18.95 o
   6   2   8     1830.14     1665.14     62.43 o
   7   2   8        1.91        3.72      6.35 o
   8   2   8     3307.03     3395.44     85.37 o
   9   2   8        8.92        0.00     12.96 o
  10   2   8      309.53      371.01     50.50 o
  11   2   8       50.19       37.97     18.30 o
  12   2   8      194.87      291.56     36.96 o
  13   2   8      401.32      438.37     49.40 o
  14   2   8      872.10      970.99     72.79 o
  15   2   8      271.24      328.31     45.18 o
  16   2   8      478.06      531.23     55.61 o
  17   2   8      244.63      269.23     40.32 o
  18   2   8      140.70      137.59     28.54 o
  19   2   8      202.98      262.94     41.28 o
  20   2   8        2.57        0.97     16.61 o
  21   2   8       32.39       59.23     22.61 o
  22   2   8        0.64        0.00     14.02 o
  23   2   8       59.14       98.48     59.87 o
  24   2   8       12.96       13.49     22.25 o
 -22   3   8       11.19       24.03     34.79 o
 -21   3   8      114.99      118.66     41.32 o
 -20   3   8       74.07       87.62     37.76 o
 -19   3   8       12.18        0.00     18.60 o
 -18   3   8        2.22       25.19     16.22 o
 -17   3   8        3.43       15.70     15.84 o
 -16   3   8      170.26      170.77     35.41 o
 -15   3   8      140.12      105.84     34.20 o
 -14   3   8      212.49      173.22     40.88 o
 -13   3   8      734.18      751.40     88.94 o
 -12   3   8       72.58       51.80     47.16 o
 -11   3   8      133.56       66.64     54.09 o
 -10   3   8      828.87      982.87     99.63 o
  -9   3   8      119.19      162.72     49.30 o
  -8   3   8      141.46      135.59     27.62 o
  -7   3   8       49.79       31.65     12.30 o
  -6   3   8      161.82      152.98     34.63 o
  -5   3   8      308.33      385.60     48.36 o
  -4   3   8        9.23       10.19      9.00 o
  -3   3   8      417.46      360.68     38.18 o
  -2   3   8        3.86       22.84     12.30 o
  -1   3   8        0.61       11.73     19.65 o
   0   3   8       54.49       51.89     23.11 o
   1   3   8     1065.93     1205.41     82.66 o
   2   3   8      506.47      444.75     41.96 o
   3   3   8      256.13      236.56     28.26 o
   4   3   8       81.34       49.45     15.49 o
   5   3   8       87.38       59.39     19.29 o
   6   3   8      649.50      686.60     39.18 o
   7   3   8       12.95        8.39     10.46 o
   8   3   8      813.34      773.51     38.81 o
   9   3   8      147.71      190.27     31.53 o
  10   3   8     1414.73     1477.93     83.21 o
  11   3   8     1853.85     1984.00    155.38 o
  12   3   8        2.15      209.58     82.96 o
  13   3   8        9.43       14.26     32.21 o
  14   3   8      656.17      830.81    163.77 o
  15   3   8      331.46      407.82    114.55 o
  16   3   8        4.19       21.34     42.81 o
  17   3   8       63.23       43.57     20.10 o
  18   3   8      850.32     1003.29    185.75 o
  19   3   8        0.78        2.38     23.29 o
  20   3   8      148.87      176.99     78.53 o
  21   3   8       11.55        4.32      3.56 o
  22   3   8       72.01       48.86     47.13 o
 -20   4   8       13.63       18.49     31.76 o
 -19   4   8       79.84      102.40     42.86 o
 -18   4   8        0.06        3.28      9.88 o
 -17   4   8        1.74        0.00     26.16 o
 -16   4   8       28.64       16.92     12.74 o
 -15   4   8        0.23       25.16     22.62 o
 -14   4   8       13.13       46.83     25.65 o
 -13   4   8       10.70        0.00     10.61 o
 -12   4   8      282.47      271.03     50.57 o
 -11   4   8      546.39      502.13     70.39 o
 -10   4   8       76.92      150.35     48.71 o
  -9   4   8      229.34      147.24     65.00 o
  -8   4   8     1055.49     1229.63    110.72 o
  -7   4   8       20.05      114.49     43.08 o
  -6   4   8      913.20     1089.05     84.81 o
  -5   4   8      742.59      802.46     72.07 o
  -4   4   8        6.25        0.00     10.49 o
  -3   4   8        5.02        6.04      8.86 o
  -2   4   8       30.05       23.93      8.63 o
  -1   4   8      254.51      338.19     41.78 o
   0   4   8      436.22      452.20     47.75 o
   1   4   8      130.38      159.58     28.32 o
   2   4   8       19.48       11.99      4.55 o
   3   4   8       80.04       59.49     18.35 o
   4   4   8       79.75       56.58     27.01 o
   5   4   8      803.09      776.22     57.10 o
   6   4   8      932.93      793.83     52.71 o
   7   4   8      275.90      128.83    155.42 o
   8   4   8     2905.85     2703.07    388.24 o
   9   4   8     1665.07     1962.22    143.32 o
  10   4   8        0.29       18.59     19.01 o
  11   4   8        7.19       16.01     21.19 o
  12   4   8      693.87      727.58     71.65 o
  13   4   8       43.02       77.11     20.99 o
  14   4   8       52.56      110.69     71.94 o
  15   4   8        8.82       44.25     43.71 o
  16   4   8      175.41      322.51    112.82 o
  17   4   8      116.56      208.46     93.35 o
  18   4   8        0.11       35.50     52.38 o
  19   4   8       41.42       95.67     79.33 o
  20   4   8       72.26      120.98     83.88 o
 -17   5   8       26.44       19.18     39.76 o
 -16   5   8       94.78       80.62     65.22 o
 -15   5   8       26.90       67.68     52.29 o
 -14   5   8        0.01       11.16     24.49 o
 -13   5   8        1.81       31.23     36.79 o
 -12   5   8       77.91      145.56     69.84 o
 -11   5   8        1.44        0.00     21.26 o
 -10   5   8       12.28        2.86      5.61 o
  -9   5   8      136.98      149.60     38.16 o
  -8   5   8      245.06      315.24     59.68 o
  -7   5   8       12.89       43.64     22.55 o
  -6   5   8        0.78       11.68     15.92 o
  -5   5   8        0.18       38.06     17.95 o
  -4   5   8      483.05      541.64     62.40 o
  -3   5   8        5.48        3.58     26.84 o
  -2   5   8        8.96       13.38     13.26 o
  -1   5   8      216.63      289.13     54.38 o
   0   5   8      168.85      212.53     42.95 o
   1   5   8      380.18      467.07     76.84 o
   2   5   8        8.16       12.29     15.92 o
   3   5   8        2.33        3.48     27.67 o
   4   5   8        2.01        0.00     19.39 o
   5   5   8        6.47        8.47      9.38 o
   6   5   8       23.94       25.60      9.23 o
   7   5   8      451.83      431.64     69.50 o
   8   5   8      149.16      125.20     48.51 o
   9   5   8        1.13       72.09     59.41 o
  10   5   8      248.72      344.50    106.03 o
  11   5   8        7.56       53.77     48.21 o
  12   5   8       29.47       98.24     66.48 o
  13   5   8       25.56       70.75     51.31 o
  14   5   8       15.92       60.54     48.38 o
  15   5   8       42.32       95.67     69.64 o
  16   5   8       13.07       78.50     63.50 o
  17   5   8       16.95       90.87     66.86 o
 -13   6   8        1.28       28.01     21.30 o
 -12   6   8        9.44        1.39     21.42 o
 -11   6   8        0.40        4.80     39.72 o
 -10   6   8      126.67      153.31     85.11 o
  -9   6   8        9.57       22.69     42.27 o
  -8   6   8        2.68        0.00     11.72 o
  -7   6   8       93.23       86.74     50.19 o
  -6   6   8      230.14      360.16     71.87 o
  -5   6   8        1.02        2.22      3.53 o
  -4   6   8        4.46        0.00     20.17 o
  -3   6   8       21.79        0.00     25.67 o
  -2   6   8       13.07        0.00     36.46 o
  -1   6   8       13.21       24.92     83.34 o
   0   6   8        0.39       19.83     32.99 o
   1   6   8        7.20       12.97     36.26 o
   2   6   8       81.69       73.03     21.29 o
   3   6   8        0.04        0.00      9.87 o
   4   6   8        5.81        0.00     46.12 o
   5   6   8        0.44        0.00     43.73 o
   6   6   8        7.94        0.00     58.94 o
   7   6   8        9.88        0.00     62.50 o
   8   6   8        3.77        0.00     55.45 o
   9   6   8       34.72        0.00     63.98 o
  10   6   8        3.78        0.00     77.91 o
  11   6   8        2.02        0.00     53.79 o
  12   6   8        1.39       39.81     40.18 o
  13   6   8        1.49       54.43     64.67 o
  -2   7   8        3.77        0.00     58.96 o
  -1   7   8        8.42        0.00     60.31 o
   0   7   8       40.42      249.99     98.63 o
   1   7   8        1.36       97.64     64.57 o
   2   7   8       47.34       75.84     48.55 o
 -25   0   9        4.74       33.71     36.23 o
 -23   0   9       17.28       43.11     34.66 o
 -21   0   9      220.20      245.05     82.37 o
 -19   0   9       65.74       60.76     38.35 o
 -17   0   9       86.05      118.98     50.00 o
 -15   0   9     3236.85     3443.34    270.63 o
 -13   0   9      888.13      928.16    136.75 o
 -11   0   9      578.94      698.55    116.25 o
  -9   0   9        0.04        0.00     10.73 o
  -7   0   9      468.14      440.80     84.88 o
  -5   0   9      378.91      404.39     83.08 o
  -3   0   9      450.26      360.61     72.35 o
   1   0   9    11702.54    11103.61    382.10 o
   3   0   9     2683.10     2703.38    187.40 o
   5   0   9    20539.20    20710.39    376.41 o
   7   0   9      310.55      413.57     55.44 o
   9   0   9       66.95      556.41    133.01 o
  11   0   9       56.89      190.00     35.26 o
  13   0   9      462.46      435.21     61.41 o
  15   0   9       94.19      125.01     24.24 o
  17   0   9      169.45      176.05     32.07 o
  19   0   9        9.82        0.00      6.82 o
  21   0   9      162.52      186.25     72.56 o
  23   0   9      231.04      309.34     98.02 o
 -24   1   9       59.99       82.32     36.45 o
 -23   1   9       10.29       17.75     17.66 o
 -22   1   9       27.93        7.28     10.41 o
 -21   1   9       87.83      138.79     44.29 o
 -20   1   9       13.36        0.00     26.14 o
 -19   1   9      145.07      145.55     42.56 o
 -18   1   9        1.61       11.37     15.54 o
 -17   1   9       16.37       33.85     14.71 o
 -16   1   9        4.90        9.83     18.59 o
 -15   1   9      257.66      304.86     48.82 o
 -14   1   9       33.57       13.95     13.26 o
 -13   1   9      495.63      536.02     63.11 o
 -12   1   9        1.76        9.06      8.36 o
 -11   1   9      464.46      530.59     61.21 o
 -10   1   9      272.57      261.05     42.51 o
  -9   1   9      177.75      228.37     39.73 o
  -8   1   9     1352.74     1379.88    160.61 o
  -7   1   9     1229.30     1394.38    110.03 o
  -6   1   9     2274.68     2255.30    135.62 o
  -5   1   9     1610.56     1749.00    120.63 o
  -4   1   9     1285.45     1382.81    103.27 o
  -3   1   9       74.07       62.91     34.43 o
  -2   1   9       20.25       54.13     26.65 o
  -1   1   9      846.03      916.22     80.74 o
   0   1   9        2.40        2.75     14.50 o
   1   1   9     1391.81     1160.49     70.48 o
   2   1   9      288.63      244.50     30.46 o
   3   1   9     2130.82     2088.32     91.10 o
   4   1   9     1197.23     1304.88     61.85 o
   5   1   9       46.05       43.42      9.62 o
   6   1   9     1714.16     1695.91     67.78 o
   7   1   9      776.18      883.53     48.11 o
   8   1   9     1457.69     1491.71     64.86 o
   9   1   9        2.51        5.29     13.70 o
  10   1   9      806.95      800.60     42.80 o
  11   1   9      223.27      360.23     28.43 o
  12   1   9      804.42      805.88     40.54 o
  13   1   9     1095.20     1292.77     82.93 o
  14   1   9      871.07      836.16     66.59 o
  15   1   9     1855.66     2004.80    106.96 o
  16   1   9      493.07      528.21     54.26 o
  17   1   9      420.00      466.40     53.32 o
  18   1   9        0.21        0.00     17.60 o
  19   1   9        1.96        2.41     10.85 o
  20   1   9        1.46        0.00     34.31 o
  21   1   9       42.10       46.80     33.16 o
  22   1   9       43.35       23.96     57.85 o
  23   1   9      100.46      110.34     62.76 o
  24   1   9        3.71        8.22     38.44 o
 -23   2   9       21.41        7.76     18.50 o
 -22   2   9        1.12       17.53     19.24 o
 -21   2   9        3.46        0.00     24.86 o
 -20   2   9       10.84       19.23     21.11 o
 -19   2   9        9.92       15.76     10.88 o
 -18   2   9        1.34       15.84     16.79 o
 -17   2   9       33.46       22.32     15.20 o
 -16   2   9       43.38       34.42     22.67 o
 -15   2   9      152.03      160.01     45.35 o
 -14   2   9        0.00       11.03      8.54 o
 -13   2   9      531.40      586.82     68.10 o
 -12   2   9      186.92      257.28     47.70 o
 -11   2   9      122.49      153.06     35.84 o
 -10   2   9        3.25       92.02     29.02 o
  -9   2   9        2.38       12.62     11.31 o
  -8   2   9       22.89       75.28     27.32 o
  -7   2   9     1035.29     1032.00     96.31 o
  -6   2   9     3400.86     3257.85    170.35 o
  -5   2   9     1903.09     2033.24    130.74 o
  -4   2   9     6156.97     6130.33    183.18 o
  -3   2   9      765.23      857.98     70.07 o
  -2   2   9      227.74      231.68     33.50 o
  -1   2   9    12455.60    12811.98    222.29 o
   0   2   9      634.55      544.31     40.91 o
   1   2   9     3094.90     2983.12    104.44 o
   2   2   9      165.60      170.70     24.98 o
   3   2   9      991.90     1022.88     57.27 o
   4   2   9       65.76       30.41     10.98 o
   5   2   9      207.36      210.21     22.17 o
   6   2   9       10.81        6.47      4.21 o
   7   2   9       45.12       48.59     17.51 o
   8   2   9     2574.21     2555.00     92.88 o
   9   2   9       81.98      111.08     18.38 o
  10   2   9       27.07       35.38     16.61 o
  11   2   9        3.38       32.25      8.49 o
  12   2   9     1815.02     1910.46    100.49 o
  13   2   9      195.10      220.82     46.42 o
  14   2   9      745.02      755.67     66.09 o
  15   2   9      533.02      600.34     61.67 o
  16   2   9      387.95      450.94     56.07 o
  17   2   9      242.50      284.20     44.21 o
  18   2   9       60.67       75.07     24.14 o
  19   2   9      462.44      525.91     73.22 o
  20   2   9      196.43      331.82     60.52 o
  21   2   9        8.62       26.33     16.94 o
  22   2   9        0.14        0.00     13.56 o
  23   2   9        7.33       14.52     45.74 o
 -22   3   9        2.50       28.11     29.76 o
 -21   3   9        0.24        0.00      5.82 o
 -20   3   9        9.26        2.16     23.99 o
 -19   3   9       30.02       38.07     27.31 o
 -18   3   9        1.41        0.00      9.58 o
 -17   3   9        0.00       11.84     12.23 o
 -16   3   9       50.12       39.92     20.45 o
 -15   3   9       62.31       56.41     24.50 o
 -14   3   9       84.28       23.61     34.19 o
 -13   3   9       91.36       47.83     27.12 o
 -12   3   9       29.45       16.60     60.74 o
 -11   3   9      491.99      565.73     78.51 o
 -10   3   9      270.81      399.34     86.33 o
  -9   3   9      917.92     1179.34    183.48 o
  -8   3   9      113.65      171.29     68.41 o
  -7   3   9     1072.04     1060.37     83.86 o
  -6   3   9        0.04       12.55     13.21 o
  -5   3   9       31.91       11.97      9.79 o
  -4   3   9      132.88      128.62     22.08 o
  -3   3   9     1260.35     1314.61     77.42 o
  -2   3   9        0.14        0.00     15.43 o
  -1   3   9      249.09      189.34     39.35 o
   0   3   9      802.80      899.40     73.92 o
   1   3   9     1436.04     1469.60     93.66 o
   2   3   9      881.77     1004.91     76.78 o
   3   3   9      310.17      265.47     28.72 o
   4   3   9        0.32        6.67      8.35 o
   5   3   9      423.54      379.64     30.84 o
   6   3   9      214.29      193.85     20.26 o
   7   3   9      680.34      701.74     39.94 o
   8   3   9       59.95       51.21     14.69 o
   9   3   9       34.47      153.08     44.12 o
  10   3   9       26.19       54.07     40.48 o
  11   3   9      351.60      503.95    123.23 o
  12   3   9      174.06      301.60    102.34 o
  13   3   9      118.34      264.56     96.54 o
  14   3   9      164.33      240.14     90.90 o
  15   3   9      627.83      875.46    163.55 o
  16   3   9        0.27        6.13     49.98 o
  17   3   9      581.05      724.04    153.64 o
  18   3   9        3.57       49.00     49.34 o
  19   3   9       38.70       66.62     56.28 o
  20   3   9       71.51       97.92     66.48 o
  21   3   9       15.25       49.36     43.04 o
  22   3   9        2.55       44.52     51.55 o
 -20   4   9        8.79       47.98     49.81 o
 -19   4   9        0.57        9.32      9.17 o
 -18   4   9       10.97       33.40     24.10 o
 -17   4   9       60.75      152.12     78.00 o
 -16   4   9      211.71      293.18    107.35 o
 -15   4   9        0.23        0.00     11.48 o
 -14   4   9        8.92       31.04     20.17 o
 -13   4   9       94.17      112.85     37.51 o
 -12   4   9       10.11       27.41     17.30 o
 -11   4   9       57.22        9.14     23.42 o
 -10   4   9        8.19       92.06     32.93 o
  -9   4   9      470.40      538.06     72.33 o
  -8   4   9       32.53       22.84     53.04 o
  -7   4   9      259.30      340.53     68.33 o
  -6   4   9      339.57      461.47     58.21 o
  -5   4   9      472.65      405.11     54.00 o
  -4   4   9      280.25      330.01     48.47 o
  -3   4   9       44.25       42.06     18.67 o
  -2   4   9       63.62       49.74     14.80 o
  -1   4   9      739.44      763.18     65.23 o
   0   4   9       62.50       38.96     17.22 o
   1   4   9       15.39        6.42      9.79 o
   2   4   9       12.09       10.51      9.34 o
   3   4   9       24.92        7.62      8.64 o
   4   4   9       63.42       62.36     19.35 o
   5   4   9       29.12        3.98     13.64 o
   6   4   9       24.66       48.14     27.57 o
   7   4   9       24.08       11.14     16.41 o
   8   4   9      182.58       99.44     19.93 o
   9   4   9      656.25      650.08     80.99 o
  10   4   9       27.52      108.09     34.09 o
  11   4   9      165.01      195.94     41.36 o
  12   4   9      283.19      298.26     46.84 o
  13   4   9       49.61      111.09     65.95 o
  14   4   9       12.85       72.88     58.40 o
  15   4   9       60.02       86.09     63.36 o
  16   4   9        8.56       28.83     42.25 o
  17   4   9        8.54       41.23     42.76 o
  18   4   9      324.92      481.71    138.95 o
  19   4   9      161.45      270.28    109.85 o
  20   4   9       47.91      100.05     68.10 o
 -17   5   9        9.68       10.65     38.19 o
 -16   5   9        5.12        9.95     14.89 o
 -15   5   9        2.71        0.00      7.26 o
 -14   5   9        4.52       39.79     44.17 o
 -13   5   9        1.00        0.00     34.50 o
 -12   5   9        0.01       14.54     24.29 o
 -11   5   9       33.14       53.11     55.33 o
 -10   5   9       21.78       26.05     27.44 o
  -9   5   9        3.63       10.88     11.94 o
  -8   5   9       11.60       28.49     16.64 o
  -7   5   9        6.56       22.23     21.12 o
  -6   5   9        0.86        3.56     12.75 o
  -5   5   9        9.04        0.00      7.68 o
  -4   5   9       39.82       34.09     15.96 o
  -3   5   9       86.20       68.47     17.17 o
  -2   5   9      110.85       17.58     35.05 o
  -1   5   9      336.40      428.23     60.25 o
   0   5   9      150.01      185.74     51.52 o
   1   5   9       44.32       44.45     37.97 o
   2   5   9      229.82      278.58     58.24 o
   3   5   9      422.91      456.93     77.23 o
   4   5   9        0.03        0.00     20.88 o
   5   5   9      498.20      481.19     53.15 o
   6   5   9      120.66       76.79     14.23 o
   7   5   9       44.69        7.40     34.33 o
   8   5   9       46.67       34.98     40.27 o
   9   5   9       71.87       58.06     33.70 o
  10   5   9       25.08        0.00     49.44 o
  11   5   9        3.93       31.83     27.92 o
  12   5   9      100.20      163.11     91.93 o
  13   5   9      194.47      254.65     97.00 o
  14   5   9        6.83       65.63     55.09 o
  15   5   9       43.07      107.98     70.40 o
  16   5   9       25.92       37.32     43.04 o
  17   5   9       28.82       88.22     63.30 o
 -12   6   9        2.37        0.00     36.06 o
 -11   6   9        0.06        0.00     29.91 o
 -10   6   9        8.84       42.78     56.04 o
  -9   6   9        2.06        0.00     32.79 o
  -8   6   9        0.04       25.04     32.32 o
  -7   6   9        3.46        2.96     40.32 o
  -6   6   9        3.14       19.16     37.15 o
  -5   6   9       73.37       96.96     39.34 o
  -4   6   9       11.21       14.06     15.73 o
  -3   6   9       11.95        0.00     11.98 o
  -2   6   9        2.57        0.00     19.40 o
  -1   6   9       11.62       16.97      7.58 o
   0   6   9       78.86      121.29     52.46 o
   1   6   9       90.66       90.09     96.17 o
   2   6   9       24.92       31.79     57.34 o
   3   6   9      259.61      376.09    106.24 o
   4   6   9       10.61       18.18     24.37 o
   5   6   9       14.33        0.00     37.35 o
   6   6   9        1.40        0.00     23.17 o
   7   6   9       79.60       26.91     22.28 o
   8   6   9       41.12        0.00     55.94 o
   9   6   9      104.71       16.56     35.04 o
  10   6   9        6.00        0.00     80.41 o
  11   6   9       43.36        0.00     47.28 o
  12   6   9        2.18        0.00     79.48 o
 -24   0  10       19.47       55.20     46.58 o
 -22   0  10       46.75       28.46     29.27 o
 -20   0  10       15.02       25.64     27.05 o
 -18   0  10       24.25       24.25     19.99 o
 -16   0  10        0.40        0.00      9.31 o
 -14   0  10      527.95      584.15    113.75 o
 -12   0  10      125.45      141.15     59.41 o
 -10   0  10        7.40       17.16     27.96 o
  -8   0  10       52.39       81.87     42.64 o
  -6   0  10     3299.18     3237.59    238.62 o
  -4   0  10     1033.62     1043.08    133.08 o
  -2   0  10     2640.79     2633.75    204.65 o
   0   0  10        7.42       55.04     47.85 o
   2   0  10     1629.29     1549.78    153.56 o
   4   0  10     1360.86     1435.57    137.66 o
   6   0  10    13752.27    14069.98    313.23 o
   8   0  10    10413.07     8875.99    808.41 o
  10   0  10      109.80       59.12     20.54 o
  12   0  10     4035.25     3738.61    182.48 o
  14   0  10     1696.71     1752.41    103.39 o
  16   0  10       44.42       32.54     60.21 o
  18   0  10      592.95      604.35     69.85 o
  20   0  10      607.27      559.28    113.28 o
  22   0  10      441.92      454.41    105.23 o
  24   0  10       18.64        0.00     47.07 o
 -24   1  10        1.46        4.60      5.31 o
 -23   1  10       23.78       15.68     19.45 o
 -22   1  10        8.17       30.24     21.70 o
 -21   1  10       24.12       32.71      9.99 o
 -20   1  10        0.66        1.32      5.79 o
 -19   1  10       60.44       56.92     27.02 o
 -18   1  10      143.40       91.09     28.23 o
 -17   1  10       98.12      110.91     39.08 o
 -16   1  10       45.91       41.29     23.91 o
 -15   1  10       83.08       99.63     35.02 o
 -14   1  10        0.01        3.34     11.63 o
 -13   1  10       96.95       91.93     26.41 o
 -12   1  10      254.49      248.98     44.08 o
 -11   1  10      831.65      887.86     81.75 o
 -10   1  10      130.05      133.92     32.22 o
  -9   1  10      307.28      307.80     47.08 o
  -8   1  10      750.10      903.88     92.36 o
  -7   1  10     1319.22     1438.13    118.40 o
  -6   1  10     1837.91     2108.14    143.05 o
  -5   1  10     2477.69     2630.35    149.64 o
  -4   1  10     3655.72     3409.76    242.60 o
  -3   1  10     1532.01     1561.31    158.98 o
  -2   1  10    10815.56    10279.79    289.73 o
  -1   1  10      458.74      567.00     69.49 o
   0   1  10      208.36      207.58     32.43 o
   1   1  10       42.88       18.60     14.81 o
   2   1  10      614.47      537.91     46.26 o
   3   1  10      863.38      835.53     62.65 o
   4   1  10     2624.44     2582.17     91.55 o
   5   1  10      473.29      576.94     44.58 o
   6   1  10       26.66        3.67     13.07 o
   7   1  10      277.84      266.05     26.45 o
   8   1  10      278.84      233.96     25.03 o
   9   1  10       24.11       13.28     11.89 o
  10   1  10     3845.12     3554.89     96.82 o
  11   1  10       41.50       25.24     10.83 o
  12   1  10     4444.98     4175.98    111.46 o
  13   1  10       30.19       27.60     13.22 o
  14   1  10      679.55      783.59     67.62 o
  15   1  10       12.90       10.96     16.77 o
  16   1  10       23.74       13.88      8.49 o
  17   1  10       16.22       10.13     21.82 o
  18   1  10       74.06       83.00     22.22 o
  19   1  10        0.08        0.49     31.50 o
  20   1  10      185.42      236.12     56.09 o
  21   1  10       44.93       99.77     31.44 o
  22   1  10       76.41      110.42     42.21 o
  23   1  10       10.34       53.65     30.41 o
  24   1  10        0.40        0.00     55.40 o
 -23   2  10        1.88        7.61     13.86 o
 -22   2  10        4.39        0.00     21.83 o
 -21   2  10       35.75       48.93     24.68 o
 -20   2  10       25.67       17.96     13.80 o
 -19   2  10        9.35       15.67     10.87 o
 -18   2  10      110.64      125.74     43.07 o
 -17   2  10      133.94      180.43     48.85 o
 -16   2  10        0.00        0.00     22.29 o
 -15   2  10      399.26      375.60     57.57 o
 -14   2  10        0.85       17.50     13.37 o
 -13   2  10      333.70      346.78     53.67 o
 -12   2  10        9.92       84.80     31.48 o
 -11   2  10      540.02      536.17     65.90 o
 -10   2  10      134.53      130.30     32.28 o
  -9   2  10      534.55      553.39     62.64 o
  -8   2  10        2.75       20.09     17.88 o
  -7   2  10      159.57      293.92     58.96 o
  -6   2  10     1065.90      887.37     90.37 o
  -5   2  10     4892.87     5012.79    214.67 o
  -4   2  10      320.13      417.11     59.27 o
  -3   2  10       69.36       89.52     26.89 o
  -2   2  10       26.76       55.85     14.66 o
  -1   2  10      554.70      643.95     59.35 o
   0   2  10      592.48      542.52     45.89 o
   1   2  10      789.78      882.22     58.82 o
   2   2  10       42.52       32.86     12.73 o
   3   2  10      257.18      306.82     32.81 o
   4   2  10      622.27      694.18     47.66 o
   5   2  10      272.37      267.25     29.33 o
   6   2  10     1176.91     1099.66     67.93 o
   7   2  10       23.27       11.41     15.24 o
   8   2  10      559.49      519.60     46.53 o
   9   2  10      269.72      269.82     36.60 o
  10   2  10      403.32      403.32     28.48 o
  11   2  10       33.20       22.73      5.67 o
  12   2  10     1702.72     1663.52     77.98 o
  13   2  10       48.32       37.37     43.62 o
  14   2  10      227.36      182.21     63.64 o
  15   2  10      116.30       35.37     35.58 o
  16   2  10       95.32       94.08     27.70 o
  17   2  10      241.95      306.35     47.53 o
  18   2  10       39.68       40.82     21.31 o
  19   2  10       37.54       81.42     38.67 o
  20   2  10        1.65       39.83     28.37 o
  21   2  10      144.69      200.96     49.51 o
  22   2  10        7.90       56.48     53.34 o
  23   2  10       10.49       32.31     35.95 o
 -22   3  10        8.79        1.94     13.48 o
 -21   3  10        3.19        5.34     10.00 o
 -20   3  10        1.04       17.22     19.75 o
 -19   3  10      114.51      129.47     47.13 o
 -18   3  10        6.47        0.00      9.44 o
 -17   3  10        1.77        8.01      5.21 o
 -16   3  10      128.64      119.82     32.73 o
 -15   3  10       24.74        0.66     32.53 o
 -14   3  10       22.52        5.20     15.24 o
 -13   3  10      377.46      366.09     65.32 o
 -12   3  10       16.94        0.00     42.33 o
 -11   3  10     1359.75     1363.46    126.64 o
 -10   3  10      535.76      691.98     90.19 o
  -9   3  10      309.67      438.74     93.80 o
  -8   3  10      169.93      330.88     77.11 o
  -7   3  10      188.21      264.87     54.99 o
  -6   3  10       16.36       36.55     21.89 o
  -5   3  10      820.36      853.40     65.69 o
  -4   3  10      645.60      737.84     61.32 o
  -3   3  10      196.24      158.95     23.63 o
  -2   3  10      510.96      460.90     46.75 o
  -1   3  10      330.29      347.51     34.14 o
   0   3  10      716.65      852.00     63.34 o
   1   3  10        0.22        4.25     13.71 o
   2   3  10      433.88      499.51     55.99 o
   3   3  10      298.75      302.20     37.13 o
   4   3  10        0.05        2.56      5.71 o
   5   3  10      402.88      406.10     32.80 o
   6   3  10     1633.01     1703.47     69.66 o
   7   3  10      106.32       88.90     15.14 o
   8   3  10     3306.24     3438.21     98.69 o
   9   3  10      303.54      250.88     57.13 o
  10   3  10       41.01       79.76     15.80 o
  11   3  10       29.28       66.20     37.17 o
  12   3  10      158.82      302.91    107.45 o
  13   3  10     1213.70     1355.55    200.05 o
  14   3  10      157.80      381.95    114.24 o
  15   3  10      101.56      185.64     89.75 o
  16   3  10      127.15      177.54     83.48 o
  17   3  10       12.58       63.23     62.07 o
  18   3  10        4.18        9.84     40.83 o
  19   3  10        4.93       44.55     41.27 o
  20   3  10       18.88       83.56     68.21 o
  21   3  10       15.09      100.65     76.91 o
 -20   4  10        8.86        0.00     26.24 o
 -19   4  10        0.55       22.99     11.52 o
 -18   4  10      121.90      129.33     52.57 o
 -17   4  10        0.16       21.70     34.22 o
 -16   4  10      217.11      195.43     89.78 o
 -15   4  10       54.70       64.12     47.12 o
 -14   4  10       48.52       27.67     42.33 o
 -13   4  10      146.29      145.73     42.29 o
 -12   4  10       16.41       31.44     21.29 o
 -11   4  10        4.22        0.72     18.60 o
 -10   4  10      417.66      491.80     75.06 o
  -9   4  10     1132.90     1240.48    117.97 o
  -8   4  10     2039.62     2049.64    153.70 o
  -7   4  10     1670.60     1706.83    138.65 o
  -6   4  10        2.47       85.98     30.01 o
  -5   4  10       26.47       33.29     33.52 o
  -4   4  10      178.76      241.27     43.65 o
  -3   4  10       88.40       57.73     21.21 o
  -2   4  10       58.39       42.31     27.05 o
  -1   4  10       43.98       26.85     13.23 o
   0   4  10       45.20       20.71     14.73 o
   1   4  10       61.39       70.00     20.57 o
   2   4  10      966.63     1076.18     75.97 o
   3   4  10      126.83      193.30     38.60 o
   4   4  10       11.02        6.79     10.36 o
   5   4  10      210.40      124.37     21.56 o
   6   4  10     1233.86     1290.78     75.58 o
   7   4  10     2107.30     2048.38    110.29 o
   8   4  10      113.62       55.24     34.05 o
   9   4  10      496.16      481.65     64.64 o
  10   4  10     1135.94     1064.99     97.90 o
  11   4  10      179.80      186.34     39.49 o
  12   4  10      147.38      237.76     94.77 o
  13   4  10       13.26       87.32     69.43 o
  14   4  10        3.17       67.15     64.51 o
  15   4  10      144.42      286.56    109.95 o
  16   4  10      163.50      339.08    116.45 o
  17   4  10        0.06       74.12     72.19 o
  18   4  10      109.07      182.78    101.07 o
  19   4  10      192.35      307.60    115.97 o
 -16   5  10       11.10       46.89     49.74 o
 -15   5  10       60.73       71.01     50.85 o
 -14   5  10      108.51       80.46     60.99 o
 -13   5  10       48.04      166.13     85.33 o
 -12   5  10       29.70       28.13     21.40 o
 -11   5  10       24.14       49.79     42.90 o
 -10   5  10      420.47      445.27    135.03 o
  -9   5  10        0.02        0.00     20.49 o
  -8   5  10       80.99       72.03     31.85 o
  -7   5  10       15.46       12.04      7.63 o
  -6   5  10      104.21      153.87     37.54 o
  -5   5  10        8.05        0.00      5.19 o
  -4   5  10        0.38        0.00     18.52 o
  -3   5  10       26.88       29.35     17.79 o
  -2   5  10       18.65        0.00     24.65 o
  -1   5  10        0.66        0.00     29.87 o
   0   5  10        6.41       30.26     60.88 o
   1   5  10       80.08      148.01     52.76 o
   2   5  10        2.02       13.15     47.45 o
   3   5  10      133.77      170.21     47.94 o
   4   5  10      158.29      152.75     33.05 o
   5   5  10       34.05       48.73     14.14 o
   6   5  10      109.94      110.03     21.68 o
   7   5  10        9.82        0.00     34.44 o
   8   5  10       87.88       65.93     34.73 o
   9   5  10      127.34      155.55     63.28 o
  10   5  10       63.44        0.00     33.01 o
  11   5  10       10.71        0.00     77.36 o
  12   5  10        4.97        0.00     96.28 o
  13   5  10       62.57       53.06     35.85 o
  14   5  10      144.74      186.25     75.77 o
  15   5  10        1.91       69.73     58.12 o
  16   5  10       15.98       47.47     75.11 o
 -11   6  10        2.17       19.28     21.35 o
 -10   6  10        1.41        0.00     51.93 o
  -9   6  10       43.28       29.75     43.85 o
  -8   6  10      290.65      377.36    133.25 o
  -7   6  10       27.25       46.15     35.54 o
  -6   6  10       44.95      120.95     50.66 o
  -5   6  10        0.00       44.98     32.98 o
  -4   6  10        1.49        3.48     24.04 o
  -3   6  10       26.82        7.91      4.38 o
  -2   6  10       27.78       12.63     21.78 o
  -1   6  10       17.62        0.00     72.66 o
   0   6  10       30.39       83.09     41.87 o
   1   6  10       83.29      101.33     97.30 o
   2   6  10        0.22       11.53     46.10 o
   3   6  10        1.69        9.47     40.69 o
   4   6  10       72.13      101.36     60.92 o
   5   6  10        9.12       41.45     39.49 o
   6   6  10        2.12        3.77     21.27 o
   7   6  10        2.24        1.56     10.93 o
   8   6  10        0.22        0.00     21.24 o
   9   6  10        0.60        0.00     54.85 o
  10   6  10        1.87        0.00     56.72 o
  11   6  10        1.72        0.00     89.49 o
 -23   0  11       83.36       88.60     54.21 o
 -21   0  11      134.12      106.32     53.08 o
 -19   0  11       64.81       94.81     51.65 o
 -17   0  11      245.00      226.05     76.51 o
 -15   0  11      301.63      339.40     90.99 o
 -13   0  11       30.45       89.11     54.61 o
 -11   0  11       77.02       89.51     47.87 o
  -9   0  11     1002.18     1059.81    151.78 o
  -7   0  11      380.41      387.91     89.03 o
  -5   0  11      619.13      627.27    107.89 o
  -3   0  11     1073.53     1072.59    138.77 o
   1   0  11       26.82       67.85     49.37 o
   3   0  11     2512.57     2391.61    192.44 o
   5   0  11      602.89      566.83     70.27 o
   7   0  11      233.76      594.63    145.21 o
   9   0  11       74.25      184.72     65.69 o
  11   0  11       44.10      160.83     49.21 o
  13   0  11      239.72      411.20     67.48 o
  15   0  11      312.06      269.63     43.22 o
  17   0  11      152.08      104.89     65.06 o
  19   0  11     1042.50     1013.98    158.84 o
  21   0  11      945.39     1181.25    176.02 o
  23   0  11       14.59        0.00     54.64 o
 -24   1  11        7.29       10.57     21.31 o
 -23   1  11       22.76       27.88     13.78 o
 -22   1  11       38.39       63.25     34.67 o
 -21   1  11       56.28       72.78     32.63 o
 -20   1  11        6.05        2.72     17.74 o
 -19   1  11       13.41        3.57     22.96 o
 -18   1  11        6.19       11.60     14.66 o
 -17   1  11        3.51       13.53     15.78 o
 -16   1  11       44.89       52.74     24.14 o
 -15   1  11       91.99       96.61     33.66 o
 -14   1  11       76.75       80.10     37.31 o
 -13   1  11      360.43      381.93     69.59 o
 -12   1  11       22.37       16.06     17.54 o
 -11   1  11       29.28       37.17     15.55 o
 -10   1  11       19.16       86.57     25.16 o
  -9   1  11      482.31      579.23     58.60 o
  -8   1  11       67.10       75.81     32.82 o
  -7   1  11       46.55       62.48     29.20 o
  -6   1  11      620.95      628.90     80.88 o
  -5   1  11      577.97      645.20     77.45 o
  -4   1  11      174.81      178.13     63.33 o
  -3   1  11     2177.95     2278.38    201.50 o
  -2   1  11     1114.40     1299.20    111.63 o
  -1   1  11      473.21      455.96     64.02 o
   0   1  11      538.88      507.60     52.76 o
   1   1  11     4249.18     3847.39    141.06 o
   2   1  11      572.68      507.47     49.09 o
   3   1  11      465.49      380.48     54.95 o
   4   1  11     3776.23     3628.58    116.15 o
   5   1  11     2919.60     2699.57     99.43 o
   6   1  11       92.15      121.02     22.04 o
   7   1  11     1022.16      993.03     58.12 o
   8   1  11      727.13      775.88     47.56 o
   9   1  11        2.05      325.13     28.85 o
  10   1  11      518.04      490.61     36.87 o
  11   1  11       21.17      305.63     42.02 o
  12   1  11      251.06      184.33     37.18 o
  13   1  11      923.42      930.27     55.37 o
  14   1  11       56.47       53.19      9.99 o
  15   1  11       75.78       96.24     39.40 o
  16   1  11      375.19      379.66     44.28 o
  17   1  11      102.85       76.76     21.72 o
  18   1  11      103.67       84.39     22.60 o
  19   1  11       80.95       40.46     24.03 o
  20   1  11      161.90      239.07     53.13 o
  21   1  11       19.09       36.15     15.90 o
  22   1  11        7.31        7.09     39.17 o
  23   1  11       29.50       22.06      9.90 o
 -23   2  11       15.00        8.57     27.01 o
 -22   2  11       17.92        0.00     13.43 o
 -21   2  11        0.09        0.00     23.16 o
 -20   2  11        6.81       21.27     18.14 o
 -19   2  11        0.67        0.00     20.48 o
 -18   2  11       44.27       16.19     25.67 o
 -17   2  11       43.12       28.91     11.53 o
 -16   2  11      158.19      138.74     44.55 o
 -15   2  11       23.16       26.25     14.13 o
 -14   2  11       15.51       25.64     18.66 o
 -13   2  11      299.01      401.64     58.37 o
 -12   2  11      123.89      218.51     43.26 o
 -11   2  11       99.02      103.30     32.05 o
 -10   2  11       16.92       78.22     34.72 o
  -9   2  11       18.75        8.69     17.56 o
  -8   2  11      404.72      455.84     59.79 o
  -7   2  11      107.73       59.11     21.99 o
  -6   2  11        5.47        0.00     45.16 o
  -5   2  11      408.96      548.29     77.06 o
  -4   2  11      350.97      328.24     48.39 o
  -3   2  11      423.57      437.80     52.96 o
  -2   2  11       33.86       37.25     12.44 o
  -1   2  11       30.81       28.81      7.67 o
   0   2  11     1083.32     1116.38     79.48 o
   1   2  11      696.02      652.92     50.97 o
   2   2  11      927.52      894.93     60.13 o
   3   2  11      389.78      456.87     41.27 o
   4   2  11      496.63      536.74     43.16 o
   5   2  11      392.15      407.39     45.61 o
   6   2  11     2234.75     2372.85    106.72 o
   7   2  11     2252.75     2190.51     98.42 o
   8   2  11      181.45      149.77     24.30 o
   9   2  11      352.47      379.13     31.85 o
  10   2  11      870.12      864.72     50.94 o
  11   2  11        8.39        6.58     12.10 o
  12   2  11     1358.11     1283.01     55.14 o
  13   2  11       26.96        9.18     17.00 o
  14   2  11      578.11      567.25     56.67 o
  15   2  11      149.13      111.01     41.34 o
  16   2  11      102.80       77.74     38.37 o
  17   2  11      637.74      654.44     67.92 o
  18   2  11      127.67      226.15     49.64 o
  19   2  11      178.42      270.94     58.12 o
  20   2  11        2.61       68.47     41.50 o
  21   2  11       91.34      193.50     50.92 o
  22   2  11       44.92      108.09     74.20 o
 -21   3  11        0.03       12.98     10.70 o
 -20   3  11        1.92        0.00     14.15 o
 -19   3  11        0.21        8.28     14.60 o
 -18   3  11       10.97        9.84     18.00 o
 -17   3  11        0.03        0.00     16.06 o
 -16   3  11       11.17       15.59     12.30 o
 -15   3  11      377.65      367.83     58.37 o
 -14   3  11      155.57       96.92     29.92 o
 -13   3  11      102.72      105.10     32.35 o
 -12   3  11       81.35       39.86     45.07 o
 -11   3  11     2503.92     2735.14    183.66 o
 -10   3  11       18.96      204.03    126.88 o
  -9   3  11      653.50      829.40    106.27 o
  -8   3  11      468.94      531.48     76.60 o
  -7   3  11       13.95       76.71     45.33 o
  -6   3  11       29.33       43.07     30.64 o
  -5   3  11      292.22      340.07     42.71 o
  -4   3  11       32.84       16.34     10.99 o
  -3   3  11      183.28      154.94     22.49 o
  -2   3  11      594.76      551.48     52.15 o
  -1   3  11      238.12      195.25     36.04 o
   0   3  11      487.27      457.97     46.65 o
   1   3  11       69.85       71.38     22.74 o
   2   3  11      191.41      219.34     33.94 o
   3   3  11      529.35      536.41     49.26 o
   4   3  11      398.20      357.40     38.91 o
   5   3  11     3262.17     3334.78    118.14 o
   6   3  11      435.50      471.61     42.13 o
   7   3  11      285.35      348.22     34.81 o
   8   3  11       26.06       27.38     12.44 o
   9   3  11      594.16      559.93     64.84 o
  10   3  11       74.80       72.68     16.52 o
  11   3  11       65.89       65.39     22.65 o
  12   3  11      109.14       93.53     43.49 o
  13   3  11     1186.51     1217.93    190.92 o
  14   3  11      230.52      323.07     94.94 o
  15   3  11      332.44      514.44    127.78 o
  16   3  11       75.59      106.03     70.16 o
  17   3  11        0.72       25.85     42.93 o
  18   3  11        8.16       66.27     51.28 o
  19   3  11        7.41       84.25     64.26 o
  20   3  11       58.02      128.34     80.87 o
  21   3  11       11.64       85.21     69.61 o
 -19   4  11       46.80       52.01     37.51 o
 -18   4  11       98.51      119.68     49.00 o
 -17   4  11        5.63       35.52     44.25 o
 -16   4  11        0.00        0.00     23.86 o
 -15   4  11       76.41      103.04     72.08 o
 -14   4  11       22.59       48.35     37.28 o
 -13   4  11      186.05      216.59     54.80 o
 -12   4  11      104.98       97.07     34.33 o
 -11   4  11      102.21      124.45     39.94 o
 -10   4  11       11.61        7.41     19.24 o
  -9   4  11        3.79        0.00     17.35 o
  -8   4  11       66.30       13.33     43.42 o
  -7   4  11      112.71       28.40     32.60 o
  -6   4  11      238.82      295.22     56.89 o
  -5   4  11       97.33      132.22     33.07 o
  -4   4  11      220.82      264.01     46.89 o
  -3   4  11       54.64       56.88     15.68 o
  -2   4  11      531.87      532.15     64.52 o
  -1   4  11       79.72       77.03     32.56 o
   0   4  11       98.75      102.63     23.23 o
   1   4  11       42.22       52.27     23.36 o
   2   4  11       39.81       13.89     11.43 o
   3   4  11        0.11       26.46     16.30 o
   4   4  11       31.58       41.74     13.06 o
   5   4  11       29.87       21.78     14.19 o
   6   4  11       15.82        0.00     37.15 o
   7   4  11      153.43      127.25     15.25 o
   8   4  11      429.91      452.41     41.30 o
   9   4  11        0.03       18.69      9.59 o
  10   4  11       11.03        0.00     87.28 o
  11   4  11       21.11        0.00     66.56 o
  12   4  11       49.73        0.46     51.22 o
  13   4  11        7.68        0.00     78.34 o
  14   4  11      177.65      128.12     70.70 o
  15   4  11      101.19      141.43     56.35 o
  16   4  11      263.53      373.78    114.91 o
  17   4  11      100.33      242.91    104.12 o
  18   4  11        1.16       93.68     76.53 o
  19   4  11       35.84      138.90     97.84 o
 -16   5  11        8.31       30.10     47.61 o
 -15   5  11        0.55        0.00     31.04 o
 -14   5  11        2.25       39.44     50.49 o
 -13   5  11        1.27        0.00     24.14 o
 -12   5  11       15.74       15.15     30.51 o
 -11   5  11       42.20       39.98     38.40 o
 -10   5  11        6.60       20.96     24.73 o
  -9   5  11       25.46       28.44     39.11 o
  -8   5  11       31.71       49.13     43.05 o
  -7   5  11        3.74       11.58     21.48 o
  -6   5  11        2.68       18.46     10.31 o
  -5   5  11        1.58       18.28     18.09 o
  -4   5  11       32.90       63.06     30.99 o
  -3   5  11      107.14       96.68     34.76 o
  -2   5  11        2.23        1.57     16.80 o
  -1   5  11       32.36        0.00     33.41 o
   0   5  11      110.55      178.07     50.72 o
   1   5  11       30.80      121.05     95.29 o
   2   5  11      242.24      282.15     62.11 o
   3   5  11      613.94      823.00    157.71 o
   4   5  11       57.48       62.95     24.40 o
   5   5  11      124.84      219.83     52.70 o
   6   5  11        2.48       18.15     14.71 o
   7   5  11      149.73      169.94     61.79 o
   8   5  11       23.89       23.53     15.42 o
   9   5  11       67.96        3.27     44.62 o
  10   5  11       36.67        0.00     56.06 o
  11   5  11      110.38      102.58     41.69 o
  12   5  11        4.16        0.00     86.32 o
  13   5  11        0.05        0.00     88.92 o
  14   5  11        1.65        0.00     73.02 o
  15   5  11        8.28        0.00     86.42 o
  16   5  11       31.32        0.00     57.13 o
 -11   6  11       22.08       58.42     46.41 o
 -10   6  11       10.17       44.78     54.40 o
  -9   6  11        6.26       23.44     17.18 o
  -8   6  11        6.46       13.73     27.64 o
  -7   6  11       34.39       57.94     39.16 o
  -6   6  11       19.68        5.11     67.67 o
  -5   6  11       55.51      115.02     54.42 o
  -4   6  11        3.75       24.82     23.24 o
  -3   6  11       70.28       79.66     35.01 o
  -2   6  11       26.50       17.18     10.77 o
  -1   6  11        2.28        1.02     17.64 o
   0   6  11       33.68        0.00     76.39 o
   1   6  11      193.50      390.68    110.30 o
   2   6  11       55.72      209.56     92.07 o
   3   6  11        6.88      160.56     79.88 o
   4   6  11       26.06      115.80     70.98 o
   5   6  11      148.71      226.08     92.52 o
   6   6  11        4.69       48.16     40.51 o
   7   6  11        0.59       11.47     23.01 o
   8   6  11        0.02        0.00     35.32 o
   9   6  11       22.73        0.00     37.38 o
  10   6  11       25.27        0.00     62.45 o
 -22   0  12        4.62        0.00     30.14 o
 -20   0  12        1.39        0.00     13.62 o
 -18   0  12       59.25       35.86     31.02 o
 -16   0  12       92.94       47.54     36.88 o
 -14   0  12       46.78       63.13     40.39 o
 -12   0  12     1543.10     1592.56    204.12 o
 -10   0  12      889.37      939.43    147.54 o
  -8   0  12      208.12      202.63     68.03 o
  -6   0  12       49.37       62.05     40.47 o
  -4   0  12      900.98      876.65    131.40 o
  -2   0  12       91.50       87.96     39.30 o
   2   0  12     3303.34     3253.75    239.83 o
   4   0  12     1350.66     1256.60    144.33 o
   6   0  12      104.30       95.23     28.17 o
   8   0  12     2205.74     2438.60    211.43 o
  10   0  12     2519.01     2600.38    155.39 o
  12   0  12     5485.70     4934.03    221.26 o
  14   0  12        2.53        1.86     20.97 o
  16   0  12      329.59      278.90     42.69 o
  18   0  12      493.35      462.08     99.16 o
  20   0  12      457.60      412.60    103.93 o
  22   0  12        6.88        0.00     64.52 o
 -23   1  12        1.12       16.98     34.98 o
 -22   1  12        0.04       14.75     22.54 o
 -21   1  12        4.27       28.29     23.48 o
 -20   1  12       15.43       10.97     16.18 o
 -19   1  12       12.03        3.25     10.32 o
 -18   1  12       40.15       27.55     28.92 o
 -17   1  12       91.84       92.54     37.21 o
 -16   1  12        3.43       11.40      9.78 o
 -15   1  12      103.26      147.56     45.30 o
 -14   1  12       30.28       37.13     21.32 o
 -13   1  12      487.26      451.36     79.18 o
 -12   1  12      171.79      216.45     52.41 o
 -11   1  12      105.68      105.49     29.58 o
 -10   1  12      303.43      328.76     45.47 o
  -9   1  12      324.76      299.94     42.70 o
  -8   1  12       96.76       51.77     32.20 o
  -7   1  12      385.13      459.13     71.16 o
  -6   1  12     1804.78     1768.73    136.29 o
  -5   1  12     1660.14     1686.31    129.47 o
  -4   1  12     5642.24     5318.69    327.69 o
  -3   1  12      120.38      130.50     62.94 o
  -2   1  12       25.80       39.17     40.84 o
  -1   1  12       40.60       94.98     35.95 o
   0   1  12       11.06        9.68      8.55 o
   1   1  12        4.35        2.32     22.09 o
   2   1  12      847.06      964.06     73.65 o
   3   1  12       58.41       80.57     26.18 o
   4   1  12      217.11      151.70     58.24 o
   5   1  12       81.48      101.67     24.39 o
   6   1  12      988.32      980.99     62.66 o
   7   1  12      199.48      163.57     20.61 o
   8   1  12     1691.16     1631.77     81.31 o
   9   1  12       46.92       32.76     18.77 o
  10   1  12     4381.33     4066.73    128.71 o
  11   1  12      196.70      130.82     42.19 o
  12   1  12       67.68       70.84     33.62 o
  13   1  12       19.17        4.66     37.82 o
  14   1  12      274.96      271.03     31.09 o
  15   1  12       41.19       35.60      9.34 o
  16   1  12       96.51       56.36     32.69 o
  17   1  12       21.73       21.65     17.12 o
  18   1  12       15.29        0.00     26.35 o
  19   1  12       42.33       12.82     52.54 o
  20   1  12      127.04      112.64     44.57 o
  21   1  12       41.23       37.96     49.97 o
  22   1  12        1.30        0.00     29.35 o
  23   1  12       78.32       48.28     27.90 o
 -22   2  12        1.37        0.00     19.97 o
 -21   2  12       10.86        0.00      9.65 o
 -20   2  12       18.29       12.06     16.04 o
 -19   2  12        5.48        7.93     12.27 o
 -18   2  12        9.17        8.79     14.76 o
 -17   2  12      207.08      202.84     57.00 o
 -16   2  12        9.28       30.85     19.61 o
 -15   2  12        0.10       16.03     21.46 o
 -14   2  12       12.35       46.13     24.08 o
 -13   2  12       15.65       52.04     19.98 o
 -12   2  12       14.37       42.35     20.10 o
 -11   2  12      804.42      868.20    104.52 o
 -10   2  12      791.87      795.15     97.91 o
  -9   2  12      103.64       88.79     29.40 o
  -8   2  12      136.88       84.72     20.24 o
  -7   2  12      418.00      397.33     63.71 o
  -6   2  12      322.53      279.89     43.17 o
  -5   2  12       35.32       85.29     62.35 o
  -4   2  12      466.41      551.49     87.31 o
  -3   2  12       95.33      131.16     27.12 o
  -2   2  12      385.60      373.55     43.42 o
  -1   2  12       18.80       16.81     10.92 o
   0   2  12      213.76      193.86     30.91 o
   1   2  12      232.72      210.28     26.10 o
   2   2  12       40.16       63.19     24.56 o
   3   2  12      680.68      669.15     61.06 o
   4   2  12       60.63      130.05     54.08 o
   5   2  12      163.62      213.37     35.72 o
   6   2  12        6.78       51.11     21.28 o
   7   2  12       28.89       30.43     11.22 o
   8   2  12      602.75      595.44     46.32 o
   9   2  12        6.52       18.62     22.01 o
  10   2  12      367.56      423.12     37.77 o
  11   2  12      178.03      182.30     26.58 o
  12   2  12     3254.55     3413.94    100.54 o
  13   2  12       13.25       10.80      5.04 o
  14   2  12       84.44       57.95     21.17 o
  15   2  12      313.47      288.44     38.18 o
  16   2  12        9.59        0.00     41.73 o
  17   2  12       35.52        0.00     39.40 o
  18   2  12       47.15        0.00     42.03 o
  19   2  12       24.90        0.00     47.54 o
  20   2  12        1.51        0.00     30.61 o
  21   2  12        1.04        0.00     62.75 o
  22   2  12       71.01        0.00     40.72 o
 -21   3  12        1.56        0.00     12.95 o
 -20   3  12       14.90       23.50     23.31 o
 -19   3  12        0.09       11.62     19.47 o
 -18   3  12      174.80      198.31     60.17 o
 -17   3  12        1.18       10.01     15.70 o
 -16   3  12        6.41        0.00     21.43 o
 -15   3  12        0.18       14.11      8.77 o
 -14   3  12      107.61       62.03     27.16 o
 -13   3  12       54.76      266.28     56.28 o
 -12   3  12      400.26      519.88     83.98 o
 -11   3  12      277.07      404.54     77.45 o
 -10   3  12        3.93      110.78     83.10 o
  -9   3  12      159.82      226.04     69.07 o
  -8   3  12      758.86      738.47    153.26 o
  -7   3  12        0.48       42.40     27.25 o
  -6   3  12      102.10       62.52     26.33 o
  -5   3  12       45.24       87.03     32.17 o
  -4   3  12     1815.46     1843.79    102.11 o
  -3   3  12       79.25       97.67     29.00 o
  -2   3  12     1361.08     1365.63     86.77 o
  -1   3  12       80.90       66.42     23.06 o
   0   3  12       42.90       68.33     22.60 o
   1   3  12       91.12      108.37     27.09 o
   2   3  12      353.85      306.57     42.41 o
   3   3  12       17.72        7.91     13.54 o
   4   3  12      390.08      409.36     48.42 o
   5   3  12      261.14      229.39     35.12 o
   6   3  12     1637.05     1670.98     94.23 o
   7   3  12       85.86      234.45     30.97 o
   8   3  12     1299.26     1275.60     77.09 o
   9   3  12      144.17      193.53     34.35 o
  10   3  12      309.12      263.61     24.37 o
  11   3  12       96.82       72.84     15.71 o
  12   3  12      949.11      945.41     56.86 o
  13   3  12       22.49        0.00     73.99 o
  14   3  12       72.37        0.00     66.88 o
  15   3  12      353.56      311.61     83.28 o
  16   3  12        0.43        0.00     78.18 o
  17   3  12        9.70        0.00     83.23 o
  18   3  12        8.56        0.00     68.47 o
  19   3  12       18.83        0.00     32.61 o
  20   3  12       85.18      108.12     67.62 o
 -19   4  12       10.41       18.39     24.14 o
 -18   4  12       15.18       29.31     25.51 o
 -17   4  12       18.56        0.00     32.41 o
 -16   4  12       29.23       26.37     29.11 o
 -15   4  12        2.37        8.29     17.55 o
 -14   4  12       95.66      189.21     87.36 o
 -13   4  12        7.30       60.15     59.52 o
 -12   4  12        1.76       15.83     25.40 o
 -11   4  12       22.84       37.31     16.01 o
 -10   4  12       26.38       12.08     15.73 o
  -9   4  12      165.87      151.63     43.08 o
  -8   4  12       12.81        0.00     20.97 o
  -7   4  12      268.00      225.59     46.01 o
  -6   4  12        7.01        0.00     42.80 o
  -5   4  12      182.34      204.82     40.45 o
  -4   4  12       60.09       74.35     29.32 o
  -3   4  12       19.35       10.97     30.07 o
  -2   4  12      335.78      299.53     57.55 o
  -1   4  12       11.84        0.27     76.75 o
   0   4  12      546.47      431.41     72.20 o
   1   4  12      527.84      535.12     81.78 o
   2   4  12      143.00      164.70     47.64 o
   3   4  12      267.05      212.92     60.78 o
   4   4  12      671.48      714.96     59.93 o
   5   4  12      261.68      296.84     35.84 o
   6   4  12       76.78       80.95     16.25 o
   7   4  12        0.36        0.00     11.97 o
   8   4  12       80.93       50.78     12.23 o
   9   4  12      329.52      312.90     35.12 o
  10   4  12       59.85       58.83     14.37 o
  11   4  12      161.90      132.80     43.62 o
  12   4  12       33.63       15.00     56.69 o
  13   4  12      173.87      134.37     30.43 o
  14   4  12      375.24      378.15    105.14 o
  15   4  12        5.29        0.00     80.60 o
  16   4  12        4.87        0.00     65.60 o
  17   4  12      135.67      117.53     38.76 o
  18   4  12       76.01        0.00     60.38 o
 -15   5  12       10.75        1.01     20.87 o
 -14   5  12        0.56        0.00     46.88 o
 -13   5  12       17.64       21.96     20.55 o
 -12   5  12       14.98        0.00     38.63 o
 -11   5  12        0.00        0.00      6.07 o
 -10   5  12       12.11        0.00     37.37 o
  -9   5  12       63.51       62.25     54.56 o
  -8   5  12       56.04      122.71     67.01 o
  -7   5  12       14.65        0.00     26.74 o
  -6   5  12        1.29       26.70     27.49 o
  -5   5  12       25.89       18.07     67.57 o
  -4   5  12       35.73       13.35     33.68 o
  -3   5  12       16.62       11.54     25.07 o
  -2   5  12      255.78      264.39     62.81 o
  -1   5  12      441.57      440.20     79.24 o
   0   5  12        8.89        0.00     55.76 o
   1   5  12        7.77       31.22     91.44 o
   2   5  12       72.89      160.27    103.86 o
   3   5  12        0.78       44.80     27.73 o
   4   5  12       62.01       54.53     26.00 o
   5   5  12       12.26       27.97     43.21 o
   6   5  12       79.92       88.44     35.19 o
   7   5  12      164.96      183.22     49.10 o
   8   5  12       37.37        7.84     30.45 o
   9   5  12        0.17       26.40     29.65 o
  10   5  12       33.48       76.56     45.67 o
  11   5  12      107.68       32.62     42.99 o
  12   5  12      109.25      173.27     63.72 o
  13   5  12      103.62       65.47     12.05 o
  14   5  12       11.10        0.00     43.88 o
  15   5  12       79.28      119.47     53.01 o
 -10   6  12       24.68       84.00     60.31 o
  -9   6  12        0.23        2.16     34.87 o
  -8   6  12       28.41       58.00     52.35 o
  -7   6  12        0.38       33.81     44.52 o
  -6   6  12       24.31       80.54     64.40 o
  -5   6  12        0.22        4.60     22.00 o
  -4   6  12        0.75       12.28     31.66 o
  -3   6  12        1.17        0.00     13.05 o
  -2   6  12       34.89       31.45     15.16 o
  -1   6  12        2.32        2.14     17.21 o
   0   6  12       76.17       38.80     34.42 o
   1   6  12        4.96       13.17     18.79 o
   2   6  12       43.21      144.64     99.58 o
   3   6  12        1.63      152.12     87.78 o
   4   6  12       18.70      131.42     79.15 o
   5   6  12        0.08       91.43     66.98 o
   6   6  12        4.79       61.07     54.78 o
   7   6  12       10.53        3.85     27.98 o
   8   6  12        4.57       32.65     30.74 o
   9   6  12        1.92        0.00     18.19 o
 -23   0  13       22.24        5.27     19.06 o
 -21   0  13       43.51       47.61     43.35 o
 -19   0  13       41.42       37.50     34.43 o
 -17   0  13        2.96        0.00     17.05 o
 -15   0  13      353.19      466.80    113.77 o
 -13   0  13      107.84      138.49     60.10 o
 -11   0  13      507.98      518.90    121.61 o
  -9   0  13        0.11        3.58     34.65 o
  -7   0  13     6648.38     6141.58    380.54 o
  -5   0  13     2095.51     1958.45    210.46 o
  -3   0  13        5.88        0.00     24.92 o
  -1   0  13      424.75      465.18     97.80 o
   1   0  13      923.10      955.42    140.20 o
   3   0  13        0.21       44.40     52.72 o
   5   0  13      509.01      504.63     91.93 o
   7   0  13     2972.14     3064.42    167.07 o
   9   0  13      946.17     1453.57    188.85 o
  11   0  13       12.65      293.16    119.61 o
  13   0  13        8.65       56.66     27.96 o
  15   0  13       65.22       60.01     45.10 o
  17   0  13      745.40      787.04     76.53 o
  19   0  13      981.86     1004.59    164.32 o
  21   0  13       14.37        0.00     34.63 o
  23   0  13      142.22      141.18     64.07 o
 -23   1  13       15.58        8.64     12.19 o
 -22   1  13        3.31        9.11     17.86 o
 -21   1  13        0.03        4.56     37.14 o
 -20   1  13        2.10        5.18     11.41 o
 -19   1  13       12.46       22.11     20.93 o
 -18   1  13        4.51        6.70     19.50 o
 -17   1  13      116.67      114.18     42.98 o
 -16   1  13        5.43        1.30     13.37 o
 -15   1  13       66.94       71.47     31.79 o
 -14   1  13       27.08       28.16     18.31 o
 -13   1  13      138.60      154.34     48.15 o
 -12   1  13       23.01       83.92     37.29 o
 -11   1  13       76.32      137.40     46.98 o
 -10   1  13       75.74       72.06     26.52 o
  -9   1  13     1167.61     1159.13     98.39 o
  -8   1  13       34.74       68.50     23.76 o
  -7   1  13      473.68      550.07     79.22 o
  -6   1  13        6.61        6.17      7.61 o
  -5   1  13      236.03      236.76     48.18 o
  -4   1  13     1445.44     1429.61    122.65 o
  -3   1  13      120.18      174.92     65.28 o
  -2   1  13      849.84      884.29    130.90 o
  -1   1  13      199.18      260.64     55.02 o
   0   1  13       74.28       74.40     28.19 o
   1   1  13       57.14       75.38     35.65 o
   2   1  13     5147.79     4955.86    217.97 o
   3   1  13      664.67      597.84     93.05 o
   4   1  13      418.26      393.96     52.35 o
   5   1  13     1533.69     1512.08     94.20 o
   6   1  13      902.27      950.82     76.32 o
   7   1  13       29.48      258.71     35.70 o
   8   1  13      321.94      371.16     41.20 o
   9   1  13     1585.06     1833.59     91.21 o
  10   1  13      408.13      349.90     37.16 o
  11   1  13      237.83      193.48     46.41 o
  12   1  13      135.83      116.59     23.90 o
  13   1  13        0.20        7.81      8.46 o
  14   1  13      438.55      456.76     53.18 o
  15   1  13       63.14       54.78      8.95 o
  16   1  13       10.12        7.12      5.38 o
  17   1  13        8.87       19.51     28.52 o
  18   1  13      522.98      592.36     82.94 o
  19   1  13       60.01       43.28     50.04 o
  20   1  13        7.85       24.13     50.49 o
  21   1  13      264.90      321.63     63.30 o
  22   1  13      242.04      376.16     72.11 o
 -22   2  13       23.69       39.52     22.22 o
 -21   2  13       69.64       81.88     39.64 o
 -20   2  13        3.04       16.48     21.13 o
 -19   2  13       71.08       76.39     37.76 o
 -18   2  13       15.30       14.13     16.56 o
 -17   2  13        1.23       16.35     19.92 o
 -16   2  13      150.71      131.87     48.13 o
 -15   2  13      201.45      209.54     57.05 o
 -14   2  13       53.83       88.87     37.86 o
 -13   2  13        2.21        0.00      5.67 o
 -12   2  13        3.59        0.00      7.65 o
 -11   2  13       14.64       65.41     33.72 o
 -10   2  13        1.64        0.00     12.16 o
  -9   2  13      246.76      265.84     56.06 o
  -8   2  13      308.45      329.23     58.16 o
  -7   2  13       52.70       33.79     30.58 o
  -6   2  13     1100.96     1048.02     92.35 o
  -5   2  13      433.18      483.06     62.71 o
  -4   2  13       42.65       31.15     27.34 o
  -3   2  13      370.89      347.83     43.86 o
  -2   2  13      172.34      180.01     31.76 o
  -1   2  13       11.08        7.89      8.59 o
   0   2  13      610.60      597.28     55.04 o
   1   2  13       30.92       19.01     17.36 o
   2   2  13      135.23      101.89     13.97 o
   3   2  13      463.19      342.52    110.23 o
   4   2  13     2463.30     2574.22    130.90 o
   5   2  13     1252.89     1278.01     76.82 o
   6   2  13       82.94       99.62     20.79 o
   7   2  13     1822.93     1786.66     98.09 o
   8   2  13     1048.28     1121.25     76.26 o
   9   2  13       10.05       90.61     26.98 o
  10   2  13     1308.71     1330.48     85.40 o
  11   2  13      401.99      554.85     54.45 o
  12   2  13       32.90       17.71     19.41 o
  13   2  13       63.57       49.66     24.43 o
  14   2  13      385.18      296.93     49.32 o
  15   2  13        2.04        0.00     14.36 o
  16   2  13      340.33      361.64     48.10 o
  17   2  13      225.71      164.32     27.44 o
  18   2  13       63.52        0.00     42.89 o
  19   2  13      186.29      136.62     15.58 o
  20   2  13      116.37       64.97     25.02 o
  21   2  13       89.94      120.78     36.73 o
 -20   3  13       21.91        6.24     15.41 o
 -19   3  13       27.89       19.36     17.77 o
 -18   3  13       63.94       37.43     28.76 o
 -17   3  13       40.91       37.69     28.67 o
 -16   3  13       16.09        9.24     17.75 o
 -15   3  13       17.25        3.06     16.63 o
 -14   3  13       79.21       74.44     47.63 o
 -13   3  13     1251.16     1411.49    222.95 o
 -12   3  13     1642.60     1778.73    245.78 o
 -11   3  13     1036.52     1370.39    136.62 o
 -10   3  13      208.54      342.71    118.12 o
  -9   3  13        3.14       56.12     84.22 o
  -8   3  13      373.45      459.74     85.66 o
  -7   3  13      229.71      204.64     53.71 o
  -6   3  13        0.07        0.00     14.59 o
  -5   3  13       44.05       21.24     11.87 o
  -4   3  13      515.78      586.29     67.73 o
  -3   3  13      108.52       64.35     21.03 o
  -2   3  13      141.86      123.84     23.42 o
  -1   3  13      610.64      532.64     53.76 o
   0   3  13      274.48      315.19     52.52 o
   1   3  13      217.50      209.98     40.47 o
   2   3  13      657.98      680.36     70.33 o
   3   3  13     1811.55     1785.28    113.10 o
   4   3  13      886.76      926.08     78.40 o
   5   3  13     2436.65     2617.04    125.30 o
   6   3  13       42.32      289.67     43.59 o
   7   3  13     1701.58     1687.78     96.65 o
   8   3  13     1405.87     1352.94     83.85 o
   9   3  13      711.73      708.91     59.53 o
  10   3  13     1198.99     1332.31     79.29 o
  11   3  13        3.48        6.89      9.33 o
  12   3  13      140.51      112.39     24.93 o
  13   3  13        0.73        0.00     37.24 o
  14   3  13      105.48       76.46      7.75 o
  15   3  13      105.64       35.02     55.56 o
  16   3  13       61.72        0.00     63.49 o
  17   3  13      134.96      113.09     29.50 o
  18   3  13       71.02        6.16     37.51 o
  19   3  13        3.54        0.00     65.44 o
  20   3  13       19.54        0.00     71.18 o
 -18   4  13       58.85       75.98     40.64 o
 -17   4  13       27.96       73.14     39.65 o
 -16   4  13      106.24      106.87     68.76 o
 -15   4  13       68.28       52.17     51.86 o
 -14   4  13       16.12       16.52     44.06 o
 -13   4  13       66.92      165.13     82.23 o
 -12   4  13      102.34       92.26     58.49 o
 -11   4  13       61.03       57.13     47.92 o
 -10   4  13       80.12      108.59     61.42 o
  -9   4  13        0.80        0.00     47.74 o
  -8   4  13       91.17      109.20     62.17 o
  -7   4  13        7.44       25.91     35.56 o
  -6   4  13        3.47        0.00     14.32 o
  -5   4  13      124.23      144.08     48.14 o
  -4   4  13       71.84      128.56     63.33 o
  -3   4  13       30.72       30.74     22.30 o
  -2   4  13       31.89       24.67     15.23 o
  -1   4  13       12.27        0.00     27.18 o
   0   4  13       50.37        3.04     43.91 o
   1   4  13       69.93       15.21    110.51 o
   2   4  13      653.55      767.33     92.24 o
   3   4  13      463.92      572.06     84.02 o
   4   4  13       38.75       20.42     15.67 o
   5   4  13      952.69     1021.16     70.72 o
   6   4  13      362.71      460.23     46.84 o
   7   4  13        0.07       68.29     17.17 o
   8   4  13      151.33      156.63     26.40 o
   9   4  13       12.00       28.24     13.29 o
  10   4  13       28.36       33.28      9.93 o
  11   4  13      320.63      389.30    114.81 o
  12   4  13       27.24        0.00     37.74 o
  13   4  13        6.15        0.00     51.06 o
  14   4  13       16.38        0.00     53.96 o
  15   4  13       17.22        0.00     81.37 o
  16   4  13        6.23        0.00     59.05 o
  17   4  13      112.53      117.43     47.09 o
  18   4  13        4.80        0.00     53.72 o
 -14   5  13        9.92       24.23     33.14 o
 -13   5  13       19.86       26.55     29.24 o
 -12   5  13       75.77      109.86     68.16 o
 -11   5  13      116.14      143.06     78.44 o
 -10   5  13      144.30      126.72     77.73 o
  -9   5  13        6.33        0.00     31.83 o
  -8   5  13       32.87       26.21     26.66 o
  -7   5  13       48.22       22.28     29.17 o
  -6   5  13        3.49        0.00     38.28 o
  -5   5  13       22.97       45.72     30.64 o
  -4   5  13       32.86       24.27     33.24 o
  -3   5  13        1.14        0.00     24.73 o
  -2   5  13      179.97      180.88     50.04 o
  -1   5  13       63.91       48.77     14.28 o
   0   5  13        2.99        0.00     49.30 o
   1   5  13       20.95        4.38     35.99 o
   2   5  13        6.24        1.33    139.90 o
   3   5  13       18.71       73.09     62.46 o
   4   5  13       58.12      117.80     69.23 o
   5   5  13      361.62      394.76     83.49 o
   6   5  13      121.37      126.88     43.14 o
   7   5  13       26.68       47.91     25.91 o
   8   5  13       30.63       42.58     45.53 o
   9   5  13       30.92       20.69     42.07 o
  10   5  13        3.07        0.00     17.64 o
  11   5  13       20.87        6.99     11.00 o
  12   5  13        5.73        0.00     59.53 o
  13   5  13        9.42        0.00     51.61 o
  14   5  13       23.77        0.00     50.98 o
  -8   6  13        2.66        0.00     39.67 o
  -7   6  13        5.58        1.71     28.08 o
  -6   6  13        9.11        1.60      7.41 o
  -5   6  13       63.18      150.63     54.57 o
  -4   6  13       18.36       17.75     56.56 o
  -3   6  13        8.11       28.86     27.79 o
  -2   6  13       17.19        0.00     50.86 o
  -1   6  13      126.01      141.31     51.90 o
   0   6  13        0.60        0.00     18.28 o
   1   6  13        0.10        0.00     73.42 o
   2   6  13       51.71       91.58     42.29 o
   3   6  13      107.18      222.12    130.59 o
   4   6  13        0.21      174.26     96.72 o
   5   6  13        6.07       49.49     58.09 o
   6   6  13        0.71       86.26     65.91 o
   7   6  13        2.11       15.10     37.82 o
   8   6  13       21.08       78.08     56.11 o
 -22   0  14        0.12       27.61     33.03 o
 -20   0  14        9.48       24.64     22.80 o
 -18   0  14        8.59        0.00     44.31 o
 -16   0  14        0.01       13.35     33.79 o
 -14   0  14       34.23       14.07     18.58 o
 -12   0  14        4.50       27.51     41.81 o
 -10   0  14      589.95      568.74    129.25 o
  -8   0  14       31.54       97.36     55.14 o
  -6   0  14      128.15      203.57     70.65 o
  -4   0  14        4.30        0.00     33.90 o
  -2   0  14        4.96        0.00     15.61 o
   2   0  14     3402.84     3275.42    179.13 o
   4   0  14      130.30      119.88     35.44 o
   6   0  14     2150.50     2299.86    149.84 o
   8   0  14      518.76      399.89     50.80 o
  10   0  14     3370.55     3461.49    193.86 o
  12   0  14      109.07      134.70    104.38 o
  14   0  14      245.85      315.49     87.83 o
  16   0  14     1337.39     1473.95    110.55 o
  18   0  14      259.67      298.13     92.62 o
  20   0  14      196.05      281.05     92.28 o
  22   0  14       18.73       13.15     21.05 o
 -22   1  14       15.13        0.00     18.61 o
 -21   1  14       12.94       15.47     10.35 o
 -20   1  14       13.30       21.36     24.96 o
 -19   1  14       15.39        0.00     26.88 o
 -18   1  14       94.40      111.45     42.19 o
 -17   1  14        7.53        0.00     13.26 o
 -16   1  14       50.92       52.05     32.44 o
 -15   1  14      195.43      206.83     55.56 o
 -14   1  14       83.40       81.22     38.33 o
 -13   1  14      121.55      140.37     46.31 o
 -12   1  14        3.70        0.00     19.32 o
 -11   1  14      417.02      393.89     73.95 o
 -10   1  14       48.12       31.38     19.22 o
  -9   1  14       10.85        5.36     27.17 o
  -8   1  14       14.12        1.43     16.03 o
  -7   1  14      243.24      204.33     49.60 o
  -6   1  14       88.39      121.84     36.45 o
  -5   1  14       21.44        0.81     21.53 o
  -4   1  14      116.87      103.56     18.92 o
  -3   1  14      389.54      523.68     79.10 o
  -2   1  14       15.17       56.10     33.25 o
  -1   1  14       13.47       49.61     22.34 o
   0   1  14       74.09       84.71     24.55 o
   1   1  14       60.85       58.80     18.32 o
   2   1  14     2204.51     2105.75    148.06 o
   3   1  14      178.53      171.48     60.20 o
   4   1  14     2064.67     1938.07    137.21 o
   5   1  14     1280.39     1210.55     86.76 o
   6   1  14       94.90      122.28     29.93 o
   7   1  14      134.21      197.80     34.19 o
   8   1  14      639.76      713.27     61.51 o
   9   1  14      367.44      416.31     40.50 o
  10   1  14      297.31      420.32     46.24 o
  11   1  14       11.24       15.35     16.54 o
  12   1  14      590.66      550.92     45.72 o
  13   1  14        2.45        3.73     15.21 o
  14   1  14      162.17      102.71     31.42 o
  15   1  14       20.00        0.18     12.03 o
  16   1  14      450.49      512.54     44.03 o
  17   1  14      211.22      309.60    102.51 o
  18   1  14      898.18     1085.94    119.80 o
  19   1  14       42.64       81.33     41.82 o
  20   1  14        6.25       21.20     66.75 o
  21   1  14       41.82       72.84     38.86 o
  22   1  14      161.01      199.97     55.62 o
 -21   2  14        6.72        8.13     18.19 o
 -20   2  14        2.19       34.17     29.19 o
 -19   2  14       64.11       58.78     36.28 o
 -18   2  14      130.87      108.23     43.29 o
 -17   2  14      204.17      179.65     60.69 o
 -16   2  14       11.08       41.90     27.87 o
 -15   2  14       49.20       46.53     38.33 o
 -14   2  14      240.73      247.35     62.48 o
 -13   2  14      221.40      240.26     59.96 o
 -12   2  14       45.19       47.66     25.10 o
 -11   2  14       84.61       49.90     35.81 o
 -10   2  14      355.36      359.37    105.46 o
  -9   2  14      717.21      622.39     88.17 o
  -8   2  14      204.18      148.61     18.83 o
  -7   2  14      473.26      446.62     66.44 o
  -6   2  14       17.80       34.53     33.31 o
  -5   2  14       40.06       96.73     32.32 o
  -4   2  14      841.02      873.06     84.30 o
  -3   2  14      300.47      282.34     42.48 o
  -2   2  14        1.67       34.38     17.33 o
  -1   2  14      239.44      296.00     36.60 o
   0   2  14      122.61      136.12     27.36 o
   1   2  14     1248.96     1305.24     96.78 o
   2   2  14     2092.98     2060.76    123.26 o
   3   2  14      368.85      330.43     44.66 o
   4   2  14      192.14       95.63     65.92 o
   5   2  14       72.70      136.19    148.36 o
   6   2  14        0.11       35.98    166.49 o
   7   2  14       44.94      122.11     85.72 o
   8   2  14     1502.93     1454.87    114.60 o
   9   2  14        2.87        0.00     26.04 o
  10   2  14      404.91      491.78     63.34 o
  11   2  14      898.34     1018.96     75.06 o
  12   2  14      731.08      694.53     59.48 o
  13   2  14      106.05       96.18     20.16 o
  14   2  14      233.45      256.63     30.73 o
  15   2  14       95.70      117.51     26.75 o
  16   2  14       18.57        0.88     41.33 o
  17   2  14       16.95        0.00     39.71 o
  18   2  14       11.36        0.00     35.01 o
  19   2  14        2.93        0.00     32.46 o
  20   2  14        0.12        0.00     64.22 o
  21   2  14       14.55        0.00     63.80 o
 -20   3  14       15.62       25.15     28.06 o
 -19   3  14        0.15        0.00     15.55 o
 -18   3  14       45.23       33.97     41.26 o
 -17   3  14        0.03       39.30     21.97 o
 -16   3  14      131.80       90.25     40.18 o
 -15   3  14       10.53       18.34     13.27 o
 -14   3  14        0.06       26.56     18.06 o
 -13   3  14       18.94       53.77     49.70 o
 -12   3  14      155.60      229.26     95.50 o
 -11   3  14        9.76       57.91     66.93 o
 -10   3  14       33.87       50.73     52.06 o
  -9   3  14       56.76        2.29     32.27 o
  -8   3  14      223.62      206.69     78.60 o
  -7   3  14      623.46      529.55    122.27 o
  -6   3  14      613.26      606.72    130.73 o
  -5   3  14       16.03       37.24     30.93 o
  -4   3  14      245.58      309.15     79.47 o
  -3   3  14        0.00        1.13     33.24 o
  -2   3  14        7.16       10.85     23.25 o
  -1   3  14      499.59      500.53     64.22 o
   0   3  14      352.65      365.62     46.22 o
   1   3  14       24.09       23.55     24.14 o
   2   3  14       17.58       52.88     23.96 o
   3   3  14       80.77      116.66     27.13 o
   4   3  14       28.34       61.16     27.87 o
   5   3  14       41.02       23.20     32.65 o
   6   3  14       22.89       39.87     61.49 o
   7   3  14       83.89       81.98     23.68 o
   8   3  14      656.34      684.11     61.83 o
   9   3  14        1.60       44.22     21.28 o
  10   3  14       47.95       74.65     24.45 o
  11   3  14      227.95      210.71     30.96 o
  12   3  14      241.10      256.47     33.54 o
  13   3  14       22.59       19.01     13.41 o
  14   3  14       90.51      113.01     34.61 o
  15   3  14       27.59        0.00     40.83 o
  16   3  14      457.44      572.94    131.04 o
  17   3  14        5.13        0.00     54.45 o
  18   3  14        1.67        0.00     61.08 o
  19   3  14       11.32        0.00     53.69 o
 -17   4  14        3.41       20.35     14.55 o
 -16   4  14        4.97       55.48     50.59 o
 -15   4  14        8.39        1.01     19.40 o
 -14   4  14       12.69       56.58     67.15 o
 -13   4  14      110.15      104.88     73.89 o
 -12   4  14       38.01      101.74     65.42 o
 -11   4  14       17.61        0.00      6.08 o
 -10   4  14       30.83       35.52     20.90 o
  -9   4  14        0.57        0.00      5.31 o
  -8   4  14        6.90        2.29     23.24 o
  -7   4  14       56.41       86.49     58.49 o
  -6   4  14        0.42       13.45     29.36 o
  -5   4  14       30.61       61.70     43.30 o
  -4   4  14      111.57      137.35     92.85 o
  -3   4  14        1.90        5.76     21.78 o
  -2   4  14      215.59      278.63     62.80 o
  -1   4  14      222.56      246.28     54.68 o
   0   4  14      176.19      177.06     44.57 o
   1   4  14        7.62       74.28     54.47 o
   2   4  14       21.14        2.69     69.93 o
   3   4  14       69.57       70.83     29.35 o
   4   4  14       18.71       99.58     32.05 o
   5   4  14       49.20       18.13     11.99 o
   6   4  14        8.98       18.43      8.53 o
   7   4  14      517.90      561.17     50.38 o
   8   4  14        1.02        0.00     13.63 o
   9   4  14       24.05       14.88     13.96 o
  10   4  14       70.77       73.20     27.68 o
  11   4  14       46.41       45.44     21.02 o
  12   4  14      229.54      334.74    109.82 o
  13   4  14       22.02       15.03     36.47 o
  14   4  14       83.99       79.75     27.93 o
  15   4  14       80.45       47.78     42.07 o
  16   4  14       38.08       34.56     40.97 o
  17   4  14        1.34        0.00     45.57 o
 -14   5  14        0.35        0.18      6.15 o
 -13   5  14        0.52        0.00     37.92 o
 -12   5  14        4.19       62.46     53.19 o
 -11   5  14       37.19       32.84     37.72 o
 -10   5  14       21.88       33.94     32.88 o
  -9   5  14        1.48        0.00     31.57 o
  -8   5  14       13.75       22.32     30.21 o
  -7   5  14       50.26       78.48     52.03 o
  -6   5  14       18.41       10.74     27.29 o
  -5   5  14        0.01        9.85     58.75 o
  -4   5  14      180.93      236.15     66.79 o
  -3   5  14      170.01      189.64     55.52 o
  -2   5  14      261.56      337.09     74.57 o
  -1   5  14       61.05       60.15     34.68 o
   0   5  14        3.01        0.00     17.79 o
   1   5  14       50.61        6.16     54.74 o
   2   5  14       35.45       11.82     26.63 o
   3   5  14       52.06       90.64     88.33 o
   4   5  14        3.14       27.62     94.95 o
   5   5  14       24.77       59.85     47.10 o
   6   5  14       51.78      101.66     85.08 o
   7   5  14        0.93        3.26     37.75 o
   8   5  14       23.93       45.20     29.92 o
   9   5  14      118.18      243.42     96.40 o
  10   5  14        6.40        9.69     10.34 o
  11   5  14       46.15       38.11     25.82 o
  12   5  14        0.09        0.00     44.38 o
  13   5  14      116.33      150.95     70.49 o
  -7   6  14        0.88        0.00     18.37 o
  -6   6  14        2.34       30.30     47.61 o
  -5   6  14        7.12       16.17     21.72 o
  -4   6  14        6.17       40.55     39.26 o
  -3   6  14        3.83       14.60     24.19 o
  -2   6  14       63.36       59.23     41.71 o
  -1   6  14        0.56        9.18     14.94 o
   0   6  14      219.37      291.16     72.18 o
   1   6  14       14.28        0.26     55.45 o
   2   6  14       37.30        0.00     96.97 o
   3   6  14        0.08       33.81     55.95 o
   4   6  14       30.38       79.35     62.41 o
   5   6  14        5.52      144.68     83.14 o
   6   6  14       13.96      170.87     92.54 o
   7   6  14       12.63       87.38     78.78 o
 -21   0  15       23.40       50.76     43.58 o
 -19   0  15       21.95       51.76     42.57 o
 -17   0  15      401.45      389.60    112.65 o
 -15   0  15      146.75      143.95     67.05 o
 -13   0  15      761.40      730.43    150.67 o
 -11   0  15       27.80       64.21     40.65 o
  -9   0  15     3736.26     3789.15    329.03 o
  -7   0  15      879.93      991.79    167.58 o
  -5   0  15       20.93       30.40     19.89 o
  -3   0  15       87.59      121.41     54.23 o
  -1   0  15       36.75       70.96     58.41 o
   1   0  15        3.89       96.68     89.36 o
   3   0  15     1280.82     1360.33    124.44 o
   5   0  15     5606.66     5501.17    244.33 o
   7   0  15     2509.23     2352.20    155.73 o
   9   0  15      110.29       60.52     79.98 o
  11   0  15      628.11      612.09     83.28 o
  13   0  15       79.22      205.08     85.97 o
  15   0  15       90.21      184.14     81.66 o
  17   0  15        2.37      106.04     73.45 o
  19   0  15       79.08      270.46     98.36 o
  21   0  15      220.76      337.01    108.15 o
 -22   1  15        3.37       11.20     17.13 o
 -21   1  15        0.70        0.00     12.80 o
 -20   1  15        8.73       14.52     23.95 o
 -19   1  15       44.63       67.36     37.01 o
 -18   1  15        0.58       23.66     27.69 o
 -17   1  15        8.18       21.26     10.83 o
 -16   1  15       20.91       71.06     37.87 o
 -15   1  15      648.03      704.31    106.67 o
 -14   1  15       11.08       34.98     29.36 o
 -13   1  15      130.57      139.21     45.66 o
 -12   1  15        8.84       42.38     35.27 o
 -11   1  15      441.06      483.35     85.57 o
 -10   1  15        4.08        0.00     14.75 o
  -9   1  15       24.33        6.12     20.31 o
  -8   1  15        0.30        0.00     22.57 o
  -7   1  15      349.19      289.19     57.34 o
  -6   1  15       66.61       27.57     25.99 o
  -5   1  15       27.59       10.43     25.31 o
  -4   1  15      600.58      583.60     65.75 o
  -3   1  15       38.39       36.25     29.68 o
  -2   1  15       16.33       45.30     26.26 o
  -1   1  15      247.14      297.62     49.67 o
   0   1  15     1047.18     1018.70     89.01 o
   1   1  15      154.62      291.54     51.18 o
   2   1  15     1551.11     1486.48    104.07 o
   3   1  15       51.78      159.59     29.32 o
   4   1  15     1953.31     1975.34    100.62 o
   5   1  15     1102.78     1082.49     73.12 o
   6   1  15        8.17       57.09     30.17 o
   7   1  15     2680.18     2657.95    114.70 o
   8   1  15      398.68      432.39     54.00 o
   9   1  15     2157.40     2125.24    103.53 o
  10   1  15       55.94       77.03     20.74 o
  11   1  15        2.23        2.56      9.93 o
  12   1  15      307.65      357.83     39.41 o
  13   1  15       53.44       28.06     18.31 o
  14   1  15       79.62       43.25     20.54 o
  15   1  15       65.54       38.82     20.50 o
  16   1  15      545.84      579.09     54.37 o
  17   1  15       29.28       78.34     40.00 o
  18   1  15        0.34       42.96    114.07 o
  19   1  15      285.80      478.92     86.77 o
  20   1  15      189.14      279.70     69.77 o
  21   1  15      277.07      391.47     76.64 o
 -21   2  15        4.90        0.00     23.39 o
 -20   2  15        0.28        0.00     12.78 o
 -19   2  15       20.16       22.07     25.85 o
 -18   2  15       21.64       40.13     20.27 o
 -17   2  15        0.03       18.69     23.63 o
 -16   2  15       11.34       87.90     37.34 o
 -15   2  15        9.80       12.17     18.95 o
 -14   2  15        8.26       18.27     28.40 o
 -13   2  15       70.81       77.40     36.88 o
 -12   2  15       69.83       50.54     38.44 o
 -11   2  15       19.55        0.00     61.95 o
 -10   2  15        0.28        4.14     23.07 o
  -9   2  15      250.50      170.54     71.34 o
  -8   2  15        0.73        0.00      8.38 o
  -7   2  15      246.74      198.22     77.71 o
  -6   2  15      431.94      373.74    102.55 o
  -5   2  15      668.89      640.76    129.64 o
  -4   2  15      221.65      188.84     53.63 o
  -3   2  15        0.11        6.25     15.95 o
  -2   2  15      323.07      326.44     45.69 o
  -1   2  15      118.93      157.56     33.25 o
   0   2  15      122.84      175.81     39.19 o
   1   2  15        7.86        4.27     11.31 o
   2   2  15      908.12      863.70     77.13 o
   3   2  15      103.75       56.29     27.46 o
   4   2  15      148.79       50.19     76.95 o
   5   2  15      564.00      434.08     79.09 o
   6   2  15     2001.30     2062.03    150.16 o
   7   2  15      412.84      483.25    124.67 o
   8   2  15      232.34      239.60     86.24 o
   9   2  15       18.48       75.99     68.54 o
  10   2  15     1183.10     1281.16    108.39 o
  11   2  15        2.04        4.77     27.15 o
  12   2  15      129.99      159.27     30.99 o
  13   2  15      218.43      228.87     29.61 o
  14   2  15       34.73       48.58     12.45 o
  15   2  15       34.93       24.65     14.50 o
  16   2  15      345.40      399.49     75.05 o
  17   2  15      104.24      122.73     36.25 o
  18   2  15      424.34      557.79     84.71 o
  19   2  15      178.19      215.12     52.24 o
  20   2  15       81.60       92.23     57.51 o
 -19   3  15       44.26        3.07     20.86 o
 -18   3  15       66.02       43.98     31.79 o
 -17   3  15        8.22       13.89     22.84 o
 -16   3  15       25.59        2.03     15.18 o
 -15   3  15       10.55        3.62     17.25 o
 -14   3  15        1.81        0.00      7.38 o
 -13   3  15        9.03       23.11     41.02 o
 -12   3  15      163.84      144.86     78.02 o
 -11   3  15        9.59       40.54     42.74 o
 -10   3  15      223.78      210.24     86.92 o
  -9   3  15       47.69       83.61     50.51 o
  -8   3  15        9.75       26.40     30.35 o
  -7   3  15       29.93        9.40     20.14 o
  -6   3  15        8.49        0.00      5.31 o
  -5   3  15        7.71       32.35     34.45 o
  -4   3  15      212.14      213.90     70.17 o
  -3   3  15      275.80      345.39     74.17 o
  -2   3  15      474.58      503.56     83.32 o
  -1   3  15       21.90      109.43     36.52 o
   0   3  15      133.54       74.31     45.68 o
   1   3  15      433.00      416.21     48.69 o
   2   3  15      753.38      690.32     61.38 o
   3   3  15      259.20      189.06     42.12 o
   4   3  15      187.14      342.23     77.15 o
   5   3  15      650.37      739.39    133.65 o
   6   3  15       97.50      106.23     58.66 o
   7   3  15      454.44      578.43    103.02 o
   8   3  15      139.36       73.31     86.12 o
   9   3  15     1023.78     1061.82    119.14 o
  10   3  15       33.68       18.00     15.00 o
  11   3  15       12.35        2.51      7.04 o
  12   3  15      341.00      354.71     53.09 o
  13   3  15        0.55        2.23     16.46 o
  14   3  15        9.93        0.00     18.74 o
  15   3  15      111.36       54.64     32.36 o
  16   3  15      239.82      235.51     91.36 o
  17   3  15       15.92        0.00     62.37 o
  18   3  15        8.47        0.00     50.18 o
  19   3  15        0.80        0.00     45.36 o
 -17   4  15       11.80       29.48     26.15 o
 -16   4  15        0.17        0.11     25.48 o
 -15   4  15        2.10       18.83     30.07 o
 -14   4  15       87.60       77.68     53.46 o
 -13   4  15       34.30       13.19     14.58 o
 -12   4  15       63.16      107.90     61.52 o
 -11   4  15       17.88        0.75      8.80 o
 -10   4  15       37.06        2.06     28.91 o
  -9   4  15        8.75       29.26     37.47 o
  -8   4  15       43.40       35.84     37.12 o
  -7   4  15      212.02      154.68     74.02 o
  -6   4  15        1.31        1.46     16.68 o
  -5   4  15      269.60      284.75     68.09 o
  -4   4  15      284.47      295.44     72.62 o
  -3   4  15        7.62       35.98     29.19 o
  -2   4  15       11.16        5.54     19.18 o
  -1   4  15       88.83       88.26     36.15 o
   0   4  15        6.31       11.47     16.25 o
   1   4  15      243.36      223.62     41.80 o
   2   4  15       76.60       45.86     41.14 o
   3   4  15      276.74      267.95     45.73 o
   4   4  15      140.64      111.86     37.46 o
   5   4  15       22.63       27.16     12.78 o
   6   4  15      220.00      189.35     70.16 o
   7   4  15      121.16       49.92     46.82 o
   8   4  15        5.05       14.09     55.77 o
   9   4  15      185.56      246.22     55.06 o
  10   4  15       28.10       29.97     22.87 o
  11   4  15        0.35        0.00     16.95 o
  12   4  15        8.04        0.00     46.80 o
  13   4  15       31.48       42.10     28.77 o
  14   4  15        2.88        0.00     27.13 o
  15   4  15        1.29        0.00     37.90 o
  16   4  15        8.07       12.03     25.52 o
 -13   5  15        5.30       10.26     40.40 o
 -12   5  15       30.95       51.79     58.33 o
 -11   5  15        7.35       32.06     32.72 o
 -10   5  15        6.85        6.65     18.50 o
  -9   5  15        0.32        0.00     40.72 o
  -8   5  15       32.34       14.53      7.68 o
  -7   5  15       25.05       16.47     33.25 o
  -6   5  15       17.61       29.79     42.76 o
  -5   5  15       33.40       92.86     45.55 o
  -4   5  15        9.02       26.26     22.45 o
  -3   5  15       22.61       80.44     49.66 o
  -2   5  15       25.45       37.27     32.32 o
  -1   5  15       29.89        0.00     20.43 o
   0   5  15       63.99       28.26     17.09 o
   1   5  15       46.17       10.45     38.30 o
   2   5  15        3.04        0.00     40.09 o
   3   5  15       31.93        0.94     16.37 o
   4   5  15       93.68      198.98    119.26 o
   5   5  15      111.91      168.49     94.54 o
   6   5  15       12.85       50.11     41.91 o
   7   5  15       35.56       31.55     66.07 o
   8   5  15        0.98       41.69     49.69 o
   9   5  15       59.18      103.04     38.48 o
  10   5  15        5.91       32.27     46.48 o
  11   5  15       82.55      167.93     81.48 o
  12   5  15        6.73       94.61     77.86 o
  -5   6  15        6.07       72.57     45.62 o
  -4   6  15        8.46       55.99     37.29 o
  -3   6  15       46.49      111.17     50.35 o
  -2   6  15       23.36       25.39     22.21 o
  -1   6  15       12.51       25.01     24.13 o
   0   6  15       38.01        0.00     60.20 o
   1   6  15       41.41       11.79     91.53 o
   2   6  15       12.05        0.00     99.48 o
   3   6  15        0.15        0.00     47.79 o
   4   6  15        0.00       24.00     78.85 o
 -20   0  16       27.18       28.25     37.79 o
 -18   0  16       20.91        0.00     12.54 o
 -16   0  16       11.58       13.24     14.57 o
 -14   0  16       12.07       13.60     30.89 o
 -12   0  16      212.75      264.94     99.16 o
 -10   0  16        9.54       36.74     40.20 o
  -8   0  16      490.32      469.31    125.79 o
  -6   0  16      485.56      440.46    116.01 o
  -4   0  16        7.30       13.28     17.22 o
  -2   0  16      868.36      844.45     99.58 o
   0   0  16     3435.03     3347.65    200.29 o
   2   0  16      373.07      466.52     84.68 o
   4   0  16     1677.12     2047.54    154.62 o
   6   0  16      159.73      188.94     47.61 o
   8   0  16      197.50       83.72     69.57 o
  10   0  16       47.24        0.00     75.09 o
  12   0  16      129.84       23.77     26.46 o
  14   0  16     1423.35     1568.17    205.70 o
  16   0  16        0.91      133.78     78.51 o
  18   0  16      760.32     1082.21    184.23 o
  20   0  16      578.51      759.67    160.07 o
 -21   1  16       52.97       29.96     42.93 o
 -20   1  16        2.52        0.00     21.16 o
 -19   1  16        0.11        0.00     10.26 o
 -18   1  16       72.90      105.77     44.59 o
 -17   1  16        8.34       13.72     17.13 o
 -16   1  16        0.70        0.00     25.61 o
 -15   1  16        4.08       24.86     16.54 o
 -14   1  16       20.23       53.29     30.20 o
 -13   1  16       58.84       84.69     40.51 o
 -12   1  16       26.68       38.59     21.80 o
 -11   1  16       12.34       32.54     23.17 o
 -10   1  16       37.09       21.31     19.61 o
  -9   1  16      513.26      485.77     87.25 o
  -8   1  16      141.82      129.43     40.27 o
  -7   1  16       46.71       42.35     20.92 o
  -6   1  16       98.69      126.93     60.34 o
  -5   1  16       41.38       61.27     44.12 o
  -4   1  16       12.32       38.83     23.37 o
  -3   1  16        6.48       22.48     29.50 o
  -2   1  16       17.11       33.28     26.55 o
  -1   1  16      126.02      189.12     43.37 o
   0   1  16      452.94      605.70     61.00 o
   1   1  16      799.97      729.13     64.73 o
   2   1  16     1649.82     1680.95     99.31 o
   3   1  16      197.50      273.35     48.71 o
   4   1  16      219.58      300.58     49.12 o
   5   1  16      522.36      527.31     60.70 o
   6   1  16      427.77      714.37     65.51 o
   7   1  16     1084.88      996.87     71.31 o
   8   1  16       21.26       26.87     39.90 o
   9   1  16        6.46       28.55     21.23 o
  10   1  16      280.21      314.03     42.63 o
  11   1  16        6.95        6.14     10.44 o
  12   1  16        2.88        3.11     18.95 o
  13   1  16        2.55        0.00      4.87 o
  14   1  16      614.83      600.74     62.72 o
  15   1  16        0.70        9.89     33.88 o
  16   1  16     1390.50     1493.35     95.25 o
  17   1  16        4.23        0.00     86.58 o
  18   1  16      125.33      106.90     67.89 o
  19   1  16      106.37       55.00     36.34 o
  20   1  16      156.86      175.38     45.89 o
 -20   2  16        9.00       20.13     14.32 o
 -19   2  16       43.30       45.31     38.49 o
 -18   2  16        0.02       25.67     13.39 o
 -17   2  16       39.88       16.98     14.19 o
 -16   2  16      134.08      204.04     62.46 o
 -15   2  16      639.76      702.09    112.99 o
 -14   2  16      287.04      266.19     73.71 o
 -13   2  16       32.28       52.29     26.16 o
 -12   2  16      144.31      148.81     47.37 o
 -11   2  16       94.64       42.66     58.67 o
 -10   2  16       39.37        8.90     27.05 o
  -9   2  16       20.10       28.35     22.60 o
  -8   2  16        3.08        0.00     38.15 o
  -7   2  16      290.02      236.28     77.71 o
  -6   2  16       35.79       23.57      8.63 o
  -5   2  16      655.29      591.37    131.87 o
  -4   2  16       69.24       53.38     40.66 o
  -3   2  16      172.16      177.89     76.61 o
  -2   2  16       19.36       18.04     31.41 o
  -1   2  16     2178.91     2192.25    137.82 o
   0   2  16     1360.16     1343.13    106.65 o
   1   2  16     1181.91     1240.09     98.77 o
   2   2  16     1157.98     1109.11     93.05 o
   3   2  16      319.32      361.46     45.41 o
   4   2  16      633.13      560.46     62.57 o
   5   2  16      772.09      699.04     87.00 o
   6   2  16       85.71      167.10     45.03 o
   7   2  16      136.38      157.28     36.86 o
   8   2  16      591.40      600.09     86.58 o
   9   2  16       23.76       54.78     21.16 o
  10   2  16       15.96       69.08     21.68 o
  11   2  16      290.26      322.75     46.32 o
  12   2  16        3.38       23.38     19.33 o
  13   2  16       14.94       15.93      8.26 o
  14   2  16      120.09      165.37     26.20 o
  15   2  16        3.59       52.86     38.01 o
  16   2  16       40.90       64.70     35.29 o
  17   2  16       28.69       63.73     34.67 o
  18   2  16       60.91       95.62     39.91 o
  19   2  16        0.75       14.68     29.17 o
  20   2  16       25.77        0.00     43.63 o
 -18   3  16        5.42        0.00     23.36 o
 -17   3  16       38.11       48.74     30.70 o
 -16   3  16       27.03       18.29     35.04 o
 -15   3  16       26.07       19.78     20.94 o
 -14   3  16        7.64        0.00     24.72 o
 -13   3  16       43.47       42.42     33.39 o
 -12   3  16        1.98        0.00     25.34 o
 -11   3  16        1.84       22.38     34.95 o
 -10   3  16      108.31      116.48     66.45 o
  -9   3  16      102.01      106.50     58.46 o
  -8   3  16       24.60       10.25     11.91 o
  -7   3  16       11.79        0.00      7.00 o
  -6   3  16        0.03       27.18     34.34 o
  -5   3  16        2.26       36.87     29.07 o
  -4   3  16        5.41       69.97     64.40 o
  -3   3  16      313.92      405.84     83.35 o
  -2   3  16       23.81       65.92     40.87 o
  -1   3  16       36.56       70.70     28.94 o
   0   3  16       11.53        2.44     14.51 o
   1   3  16      323.63      352.51     51.61 o
   2   3  16      175.85      213.23     34.35 o
   3   3  16       13.25        6.71     11.66 o
   4   3  16      235.99      142.17     54.46 o
   5   3  16      112.92      168.76     35.92 o
   6   3  16      479.19      596.49    150.36 o
   7   3  16       79.39      176.80    109.52 o
   8   3  16      168.22      223.71    145.23 o
   9   3  16       11.13       53.28     47.96 o
  10   3  16      254.13      327.62     68.22 o
  11   3  16       85.45       67.97     66.02 o
  12   3  16       93.21      152.49     47.14 o
  13   3  16        1.98        0.00      3.34 o
  14   3  16      613.44      694.65    152.01 o
  15   3  16      103.97       85.85     54.01 o
  16   3  16       37.43       20.36     27.00 o
  17   3  16        4.97        5.03     26.04 o
  18   3  16        9.52        0.00     36.36 o
 -16   4  16       23.52       18.76     24.74 o
 -15   4  16       23.98       26.60     35.10 o
 -14   4  16       50.09       31.79     37.39 o
 -13   4  16       23.32       23.31     31.47 o
 -12   4  16        0.02        0.00     24.16 o
 -11   4  16      162.29      114.40     66.00 o
 -10   4  16       16.27        2.90     37.67 o
  -9   4  16       47.50       45.86     29.48 o
  -8   4  16        6.78        0.18     19.22 o
  -7   4  16        5.98        6.26     11.34 o
  -6   4  16        0.21       45.79     50.56 o
  -5   4  16       10.46       25.46     36.15 o
  -4   4  16       56.24       83.75     49.63 o
  -3   4  16        7.46        5.26     18.31 o
  -2   4  16        7.33       21.46     39.20 o
  -1   4  16       17.36       70.25     30.29 o
   0   4  16       43.27       45.55     20.98 o
   1   4  16       36.63       20.73     11.37 o
   2   4  16        0.30        8.48     20.65 o
   3   4  16       86.36       92.48     28.88 o
   4   4  16       19.73        0.00     23.58 o
   5   4  16      175.15      186.48    148.48 o
   6   4  16       54.18      121.60     59.70 o
   7   4  16      143.54      156.47    123.35 o
   8   4  16       20.25       34.95     59.59 o
   9   4  16      175.48      248.66     57.56 o
  10   4  16       91.05      158.97     44.29 o
  11   4  16      116.43      107.90     36.89 o
  12   4  16      134.19      173.95     85.81 o
  13   4  16       54.20      151.93     80.89 o
  14   4  16       21.65       15.18     15.29 o
  15   4  16        3.01        0.00     37.32 o
 -12   5  16        4.61        5.48     30.90 o
 -11   5  16        3.02        0.00     28.84 o
 -10   5  16        3.82       31.02     40.03 o
  -9   5  16       58.16       89.32     57.52 o
  -8   5  16      120.50       95.08     64.11 o
  -7   5  16        2.56        0.00     12.58 o
  -6   5  16       11.49       54.58     50.11 o
  -5   5  16      106.17      129.39     51.12 o
  -4   5  16       54.15       87.09     38.08 o
  -3   5  16        3.70       33.07     28.40 o
  -2   5  16        0.07       24.98     18.88 o
  -1   5  16        7.56        2.06     20.03 o
   0   5  16      585.14      560.78     98.21 o
   1   5  16       86.76       34.80     50.04 o
   2   5  16        8.04        0.00     33.36 o
   3   5  16       37.79       11.12     73.46 o
   4   5  16       12.21       12.68     22.95 o
   5   5  16       30.41       72.49     78.56 o
   6   5  16      172.17      273.21     81.39 o
   7   5  16       10.70       37.82     55.69 o
   8   5  16        3.85       45.48     68.77 o
   9   5  16        0.46       21.85     47.01 o
  10   5  16        0.82       15.40     46.87 o
  11   5  16      163.67      231.51    106.17 o
 -21   0  17        1.26       29.37     41.50 o
 -19   0  17       70.40       76.39     57.58 o
 -17   0  17       30.54       34.23     30.27 o
 -15   0  17      301.21      321.96    105.61 o
 -13   0  17       60.33       67.73     45.31 o
 -11   0  17      265.14      287.21     95.33 o
  -9   0  17      114.62       86.42     59.35 o
  -7   0  17       23.36       22.26     31.22 o
  -5   0  17       60.83       92.41     64.80 o
  -3   0  17      108.66      153.16     68.54 o
  -1   0  17     2566.69     2614.49    264.75 o
   1   0  17     1564.44     1525.60    138.03 o
   3   0  17        0.07      237.04     61.59 o
   5   0  17      510.49      579.03    130.01 o
   7   0  17       44.20       42.28     19.60 o
   9   0  17      196.83      141.10     38.43 o
  11   0  17      115.23        0.00     47.92 o
  13   0  17      580.12      446.29    106.23 o
  15   0  17        5.16      115.92     62.88 o
  17   0  17        9.36      194.94    105.90 o
  19   0  17       57.11      307.09    115.05 o
 -20   1  17       38.27       19.98     13.23 o
 -19   1  17        0.06       11.02     25.18 o
 -18   1  17       29.60       40.25     23.48 o
 -17   1  17       45.75       94.16     43.18 o
 -16   1  17        3.65        0.00     16.42 o
 -15   1  17       50.61       37.04     28.20 o
 -14   1  17       77.48       69.50     39.36 o
 -13   1  17       67.01       68.38     33.98 o
 -12   1  17        0.05        9.09     11.36 o
 -11   1  17        4.75        0.00     12.72 o
 -10   1  17       19.62       23.26     26.75 o
  -9   1  17        0.04       23.22     21.68 o
  -8   1  17       27.00        5.22     21.51 o
  -7   1  17        8.57       21.43     16.67 o
  -6   1  17        0.04        0.00     29.33 o
  -5   1  17      107.96       81.99     43.10 o
  -4   1  17        4.81       42.19     41.23 o
  -3   1  17     1169.75     1020.65    173.90 o
  -2   1  17       50.85       77.96     62.21 o
  -1   1  17     1846.86     1771.37    150.52 o
   0   1  17       20.81       28.54     47.70 o
   1   1  17       21.21       68.89     43.58 o
   2   1  17      751.07      793.06     84.21 o
   3   1  17       27.17       16.22     38.87 o
   4   1  17      515.53      588.76     68.23 o
   5   1  17     1462.74     1473.42    107.17 o
   6   1  17       74.04       80.40     26.02 o
   7   1  17      670.83      748.35     63.88 o
   8   1  17      136.66       61.42     14.99 o
   9   1  17      422.80      405.60     54.79 o
  10   1  17      199.43      194.07     36.19 o
  11   1  17      820.98      821.41     69.77 o
  12   1  17        5.82        0.00     15.00 o
  13   1  17       40.30        7.81     16.23 o
  14   1  17      588.16      648.18     68.83 o
  15   1  17        4.45        8.73     12.99 o
  16   1  17       11.75       12.13     44.44 o
  17   1  17        2.89       18.87     93.22 o
  18   1  17      101.68      101.71     41.75 o
  19   1  17      148.80      162.66     69.74 o
  20   1  17        1.29        0.67     39.94 o
 -19   2  17        4.34       21.27     24.58 o
 -18   2  17        5.48        0.00     23.82 o
 -17   2  17        3.39        0.00     20.97 o
 -16   2  17       31.12       64.21     42.19 o
 -15   2  17      108.44      168.26     56.35 o
 -14   2  17       34.00       65.99     35.83 o
 -13   2  17       70.99       77.93     34.91 o
 -12   2  17       28.23       27.20     24.77 o
 -11   2  17        0.88       16.76     20.80 o
 -10   2  17        6.17        0.00     17.96 o
  -9   2  17       78.68       54.88     29.27 o
  -8   2  17      152.30      130.22     63.80 o
  -7   2  17       72.21       33.95     30.98 o
  -6   2  17        0.03        0.00     41.32 o
  -5   2  17       85.34       93.62     59.66 o
  -4   2  17       19.89        0.00     55.51 o
  -3   2  17       39.26       26.97     26.56 o
  -2   2  17       13.45       40.81     44.57 o
  -1   2  17      349.82      363.13     59.46 o
   0   2  17      166.86      207.39     44.98 o
   1   2  17       43.82       32.25     25.24 o
   2   2  17      657.20      610.88     68.59 o
   3   2  17      438.23      397.78     56.57 o
   4   2  17     2059.76     2200.09    132.51 o
   5   2  17      353.67      425.33     55.65 o
   6   2  17      157.81      129.29     56.71 o
   7   2  17       93.65       86.67     27.42 o
   8   2  17     1173.12     1187.48     93.13 o
   9   2  17       65.83       73.71     31.21 o
  10   2  17       69.94       61.40     26.34 o
  11   2  17        2.90       15.61     13.32 o
  12   2  17      128.86      214.30     37.92 o
  13   2  17      969.10      999.82     81.99 o
  14   2  17      152.75      222.93     37.24 o
  15   2  17      126.56      276.79     67.52 o
  16   2  17      265.70      373.12     78.26 o
  17   2  17       51.46       87.00     41.65 o
  18   2  17       58.13       76.01     40.13 o
  19   2  17        7.76       29.77     50.28 o
 -18   3  17        0.41        0.00     20.10 o
 -17   3  17       11.22        0.00     12.23 o
 -16   3  17        8.36       27.29     21.40 o
 -15   3  17        6.74       11.47     23.94 o
 -14   3  17        1.61        0.00     22.61 o
 -13   3  17       41.30       23.69      8.34 o
 -12   3  17        0.15        4.28     24.42 o
 -11   3  17        2.01       13.10      5.16 o
 -10   3  17       53.33       21.12     21.32 o
  -9   3  17       87.88       96.52     62.65 o
  -8   3  17        3.22        0.00     10.24 o
  -7   3  17       47.03       40.47     40.41 o
  -6   3  17        7.07       23.02     33.70 o
  -5   3  17      192.31      253.66     93.09 o
  -4   3  17      424.19      455.21    120.14 o
  -3   3  17      301.95      389.81     78.86 o
  -2   3  17        0.03       49.74     33.45 o
  -1   3  17       59.15       62.90     62.92 o
   0   3  17      231.36      229.53     49.47 o
   1   3  17       74.52       72.12     27.09 o
   2   3  17       70.77      100.27     22.68 o
   3   3  17      372.65      309.18     48.12 o
   4   3  17       20.53        0.00     21.18 o
   5   3  17      122.68      121.69     36.83 o
   6   3  17       15.76       18.73     16.65 o
   7   3  17      134.44      130.44     33.40 o
   8   3  17        1.85       16.88     18.52 o
   9   3  17      270.61      364.98     51.80 o
  10   3  17      185.21      266.99     59.72 o
  11   3  17      130.95      183.19     56.81 o
  12   3  17       54.40      128.04     60.15 o
  13   3  17      100.36      142.13     81.25 o
  14   3  17      128.42      139.87     78.73 o
  15   3  17       64.52       41.64     50.44 o
  16   3  17        8.02       70.07     55.87 o
  17   3  17       14.39       42.35     45.18 o
 -15   4  17       29.69       52.33     51.80 o
 -14   4  17        3.04       12.59      5.05 o
 -13   4  17        9.58       20.43     28.30 o
 -12   4  17       44.32       24.74     32.42 o
 -11   4  17       56.14       58.88     50.73 o
 -10   4  17       34.22       32.10     30.81 o
  -9   4  17       10.01        0.00     39.10 o
  -8   4  17        2.52        0.00     42.72 o
  -7   4  17      222.51      280.01    104.35 o
  -6   4  17      349.92      367.84    122.21 o
  -5   4  17       94.70      150.36     78.04 o
  -4   4  17      115.06      181.97     92.92 o
  -3   4  17       20.80       54.95     72.81 o
  -2   4  17      105.43      107.50     44.19 o
  -1   4  17       36.15       65.63     36.92 o
   0   4  17        0.05        0.00      9.30 o
   1   4  17       17.77        0.00      8.61 o
   2   4  17        0.05        9.50     11.63 o
   3   4  17        3.14        0.00     28.15 o
   4   4  17      105.38       33.65     31.71 o
   5   4  17      100.26       28.03     41.78 o
   6   4  17        0.09       24.97    127.65 o
   7   4  17        1.63       36.17     56.32 o
   8   4  17        1.00       24.47     95.63 o
   9   4  17      261.57      296.40    105.30 o
  10   4  17       71.52       96.76     73.19 o
  11   4  17      198.71      353.66    120.05 o
  12   4  17        6.52       45.88     53.74 o
  13   4  17       89.81      161.03     85.29 o
  14   4  17       10.63       90.39     76.87 o
 -10   5  17       29.19       17.17     35.63 o
  -9   5  17       15.01       73.45     67.73 o
  -8   5  17        4.98       24.55     30.93 o
  -7   5  17       16.52       27.36     54.86 o
  -6   5  17        3.11       23.00     40.85 o
  -5   5  17        8.06       31.53     39.30 o
  -4   5  17       55.66       66.41     38.89 o
  -3   5  17       12.60       56.61     35.69 o
  -2   5  17       93.60      149.32     50.91 o
  -1   5  17      124.52      153.27     59.72 o
   0   5  17        0.09        0.00     20.43 o
   1   5  17        1.62        0.00     16.88 o
   2   5  17        3.88        0.00     29.56 o
   3   5  17       31.22       13.06     30.90 o
   4   5  17       13.86        0.00     64.79 o
   5   5  17        0.05        0.00     62.28 o
   6   5  17       18.22       72.47     92.53 o
   7   5  17       40.57       89.59    104.32 o
   8   5  17       14.01       64.13     61.07 o
   9   5  17      160.50      362.83    131.97 o
  10   5  17        9.15       69.68     76.14 o
 -20   0  18        0.43       20.95     32.68 o
 -18   0  18       49.95       18.47     19.86 o
 -16   0  18       23.43       16.40     29.84 o
 -14   0  18       80.89      127.27     71.59 o
 -12   0  18        7.91        0.00     32.87 o
 -10   0  18        1.56       45.33     49.94 o
  -8   0  18       51.23       55.48     47.69 o
  -6   0  18      168.97      181.02     74.88 o
  -4   0  18       13.71       19.53     25.82 o
  -2   0  18     1062.25     1193.37    185.18 o
   0   0  18      983.81      898.79    159.38 o
   2   0  18      632.22      581.35    129.05 o
   4   0  18     1200.91     1196.24    198.21 o
   6   0  18       59.76      150.18     73.52 o
   8   0  18      468.53      714.23    137.95 o
  10   0  18      821.23      726.79    137.08 o
  12   0  18      140.53      182.44     67.58 o
  14   0  18      172.27      102.25     19.55 o
  16   0  18     1052.33      982.44    175.82 o
  18   0  18      979.49     1267.65    205.63 o
 -19   1  18        7.89       22.17     24.84 o
 -18   1  18        4.99        6.96     35.87 o
 -17   1  18        3.38       23.05     25.08 o
 -16   1  18      110.20      127.13     51.87 o
 -15   1  18        2.18        0.00      8.15 o
 -14   1  18       41.03        9.68     21.15 o
 -13   1  18        0.79        2.87      4.64 o
 -12   1  18       97.26      122.45     46.93 o
 -11   1  18      101.22      129.55     43.83 o
 -10   1  18      114.25      103.13     43.99 o
  -9   1  18       37.91       15.36     18.61 o
  -8   1  18      235.19      190.01     55.90 o
  -7   1  18      218.50      190.71     57.39 o
  -6   1  18       79.31       57.04     35.00 o
  -5   1  18      319.62      299.72    102.33 o
  -4   1  18       88.16      100.89     67.99 o
  -3   1  18      151.63      102.77     67.22 o
  -2   1  18        0.84       34.57     46.53 o
  -1   1  18      934.35     1015.50    170.67 o
   0   1  18      353.23      408.89     88.79 o
   1   1  18        0.61       35.99     63.27 o
   2   1  18      621.20      653.55     96.23 o
   3   1  18      906.77      963.94    116.27 o
   4   1  18       49.02      134.68     47.53 o
   5   1  18        0.12        6.33      5.95 o
   6   1  18       29.94       17.73     18.01 o
   7   1  18       64.18       43.34     46.40 o
   8   1  18      333.36      255.94     65.84 o
   9   1  18      338.94      277.10     44.84 o
  10   1  18        3.73       14.46     28.93 o
  11   1  18       58.48       43.34     27.28 o
  12   1  18        6.27       30.19     10.10 o
  13   1  18       13.24        5.14     13.78 o
  14   1  18      753.70      997.48     90.94 o
  15   1  18      104.04       99.51     30.25 o
  16   1  18      329.84      484.55    101.31 o
  17   1  18       15.25       60.41     64.21 o
  18   1  18      216.63      278.31     81.40 o
  19   1  18        3.77        8.89     72.47 o
 -18   2  18       62.99       45.48     35.92 o
 -17   2  18       68.79       49.53     30.53 o
 -16   2  18      129.21      138.16     50.88 o
 -15   2  18       39.08        8.88     35.69 o
 -14   2  18       12.51       15.99     30.95 o
 -13   2  18      153.74      167.34     59.66 o
 -12   2  18       64.76       65.58     37.63 o
 -11   2  18       13.92       19.28     23.08 o
 -10   2  18        3.83        4.16     31.53 o
  -9   2  18       60.39       48.75     31.78 o
  -8   2  18        0.18        4.72     14.63 o
  -7   2  18      386.29      372.70    109.18 o
  -6   2  18      180.64      142.54     67.09 o
  -5   2  18      128.13      146.11     62.67 o
  -4   2  18      124.22      115.68     58.60 o
  -3   2  18      691.61      620.94    134.56 o
  -2   2  18       22.68       77.02     99.38 o
  -1   2  18      959.08      937.96    119.48 o
   0   2  18      404.45      450.86    149.65 o
   1   2  18      942.99     1005.55    124.37 o
   2   2  18      166.53      128.47     55.45 o
   3   2  18       30.76       27.73     27.10 o
   4   2  18     1900.44     1821.05    124.50 o
   5   2  18        4.12        0.00     23.64 o
   6   2  18      237.78      212.13     38.89 o
   7   2  18       80.37       62.81     29.32 o
   8   2  18      223.04      142.74     51.66 o
   9   2  18      119.48      108.83     27.80 o
  10   2  18       91.85      155.55     46.25 o
  11   2  18        4.84       12.81      9.53 o
  12   2  18        0.08       25.15     95.43 o
  13   2  18      176.31      238.16    111.29 o
  14   2  18        6.86      149.12     60.15 o
  15   2  18       66.11      148.20     54.82 o
  16   2  18       47.03      172.01     59.65 o
  17   2  18        4.95       75.20     45.27 o
  18   2  18       58.00      118.59     54.59 o
 -17   3  18        7.15       11.07     16.05 o
 -16   3  18        0.07        3.08      6.06 o
 -15   3  18       92.70       75.62     39.05 o
 -14   3  18       18.56        6.41     28.31 o
 -13   3  18       66.48       93.59     74.03 o
 -12   3  18        0.54       15.40     38.14 o
 -11   3  18        9.79        4.37     12.05 o
 -10   3  18       13.70       56.77     56.65 o
  -9   3  18       51.91        6.23     27.72 o
  -8   3  18       63.99       70.34     54.39 o
  -7   3  18       73.63      107.35     62.77 o
  -6   3  18        4.50        0.00     25.34 o
  -5   3  18       19.78       18.70     24.39 o
  -4   3  18       48.05       43.56     51.91 o
  -3   3  18       38.23       27.62     46.09 o
  -2   3  18        3.23       26.69     33.73 o
  -1   3  18      303.63      324.47     73.65 o
   0   3  18       19.84       61.25     35.76 o
   1   3  18        7.47       25.91     18.50 o
   2   3  18      947.78      938.94     93.56 o
   3   3  18        1.87        0.00     22.48 o
   4   3  18      549.76      576.02     69.33 o
   5   3  18       18.98       32.41     26.46 o
   6   3  18        2.44       30.04     20.70 o
   7   3  18      667.91      594.40     68.78 o
   8   3  18       71.22       45.13     20.25 o
   9   3  18      213.03      249.99     43.97 o
  10   3  18       11.80       57.72     73.77 o
  11   3  18       26.67       25.11     43.44 o
  12   3  18        3.45       55.16     67.75 o
  13   3  18       81.08      219.40    100.10 o
  14   3  18       14.00       68.52     62.21 o
  15   3  18        2.06       34.76     56.21 o
  16   3  18        5.19       85.72     71.64 o
 -14   4  18       17.97       39.37     41.28 o
 -13   4  18        1.10       61.90     51.15 o
 -12   4  18        5.04       38.29     44.76 o
 -11   4  18       34.57        0.94     25.27 o
 -10   4  18        4.93       30.95     42.33 o
  -9   4  18       30.03       57.01     53.03 o
  -8   4  18        3.61        7.03     22.67 o
  -7   4  18        0.05        0.00     12.56 o
  -6   4  18       66.50       53.23     48.19 o
  -5   4  18        1.08        1.36     24.83 o
  -4   4  18        3.67       50.10     51.74 o
  -3   4  18        2.60       28.97     46.41 o
  -2   4  18       22.93       64.05     43.79 o
  -1   4  18        0.78       15.91     32.97 o
   0   4  18       20.26       34.18     26.06 o
   1   4  18        1.43        0.00     25.27 o
   2   4  18      245.44      211.79     57.83 o
   3   4  18      288.90      264.51     58.72 o
   4   4  18       53.39       57.24     33.23 o
   5   4  18       28.85        8.58     75.36 o
   6   4  18      333.32      270.17     61.47 o
   7   4  18       96.17      173.04     50.86 o
   8   4  18       12.87       45.79     96.78 o
   9   4  18       27.87       50.93     38.34 o
  10   4  18       86.39      139.94     88.48 o
  11   4  18      218.80      383.45    135.76 o
  12   4  18       66.81      179.05     90.57 o
  13   4  18       19.51      115.82     84.18 o
  -9   5  18        3.97        0.00     29.52 o
  -8   5  18        4.15       22.41     46.06 o
  -7   5  18       12.23       11.99     35.70 o
  -6   5  18       65.85       89.67     69.67 o
  -5   5  18        1.78       40.49     39.56 o
  -4   5  18       21.63       57.80     40.14 o
  -3   5  18       64.87      106.07     47.83 o
  -2   5  18      157.19      152.53     56.74 o
  -1   5  18        6.34       11.13     41.49 o
   0   5  18       25.11       15.49     39.34 o
   1   5  18        6.76        4.82     16.29 o
   2   5  18        2.52        2.41     22.90 o
   3   5  18       97.53      102.62     42.09 o
   4   5  18      187.45      201.13     59.70 o
   5   5  18       60.12       69.12     54.35 o
   6   5  18       23.34       10.83     72.77 o
   7   5  18        0.00       42.64     95.96 o
   8   5  18       25.90       34.79     88.13 o
 -19   0  19       17.84       51.41     43.83 o
 -17   0  19        5.07        0.00     56.04 o
 -15   0  19       15.26        0.00     37.78 o
 -13   0  19       67.53       66.19     51.39 o
 -11   0  19        3.17        0.00     39.01 o
  -9   0  19       96.94      151.60     72.68 o
  -7   0  19        0.49        9.21     37.85 o
  -5   0  19       36.86       37.87     26.19 o
  -3   0  19      397.89      444.41    117.46 o
  -1   0  19      339.03      299.11    101.57 o
   1   0  19       75.37      248.45     92.03 o
   3   0  19     1549.54     1470.65    206.66 o
   5   0  19      340.62      393.34     76.91 o
   7   0  19      131.98      313.04    109.01 o
   9   0  19        5.14       57.44     51.55 o
  11   0  19     1457.49     1344.12    203.28 o
  13   0  19      483.59      564.09    135.39 o
  15   0  19      307.04      296.65     58.65 o
  17   0  19        0.01        0.00     80.68 o
 -19   1  19       38.75       59.22     40.70 o
 -18   1  19       73.54       29.33     27.67 o
 -17   1  19       90.97      105.38     48.65 o
 -16   1  19        2.51        0.00     13.62 o
 -15   1  19        0.78       16.35     12.14 o
 -14   1  19        0.03        0.00     16.17 o
 -13   1  19        1.04        3.01     30.17 o
 -12   1  19       14.63       21.95     27.30 o
 -11   1  19       50.92       37.74     23.80 o
 -10   1  19       29.93       49.53     30.56 o
  -9   1  19       34.67       10.27     16.38 o
  -8   1  19        0.85       11.19     14.64 o
  -7   1  19       52.80       77.13     39.51 o
  -6   1  19        1.61       11.55     14.61 o
  -5   1  19      291.85      311.40     69.91 o
  -4   1  19        4.36       35.63     41.49 o
  -3   1  19     1849.95     1858.20    240.18 o
  -2   1  19       86.93      120.84     62.09 o
  -1   1  19       11.28       72.76     50.39 o
   0   1  19       39.03       57.68     51.43 o
   1   1  19      196.19      230.62     61.49 o
   2   1  19      198.33      276.90     71.03 o
   3   1  19      257.12      279.55     65.39 o
   4   1  19       24.75       14.83     59.46 o
   5   1  19        1.58        8.92     30.42 o
   6   1  19      200.44      154.82     46.43 o
   7   1  19        0.07        0.00     14.21 o
   8   1  19      180.00      202.98     49.23 o
   9   1  19        2.45        0.00     32.75 o
  10   1  19       82.99       67.42     43.91 o
  11   1  19      189.38      173.04     28.45 o
  12   1  19      287.53      232.95     52.83 o
  13   1  19        7.37       34.12     29.37 o
  14   1  19       59.32       91.53     30.46 o
  15   1  19      126.95      151.64     42.18 o
  16   1  19      122.12      214.21    111.19 o
  17   1  19      105.87      193.37     73.32 o
  18   1  19        7.60       45.45     72.04 o
 -18   2  19        0.04        0.00     13.05 o
 -17   2  19        2.60       12.58     19.67 o
 -16   2  19        0.33       10.15     36.92 o
 -15   2  19       19.81       24.62     27.66 o
 -14   2  19        2.48        2.51     24.63 o
 -13   2  19       75.98      116.38     49.08 o
 -12   2  19       22.09       12.83     24.03 o
 -11   2  19        0.03       18.69     18.43 o
 -10   2  19        3.41        9.80     16.94 o
  -9   2  19        8.62        0.00     41.85 o
  -8   2  19       44.09       50.91     47.03 o
  -7   2  19       39.06       28.33     37.35 o
  -6   2  19       12.10        0.00     26.99 o
  -5   2  19        6.13        0.00     55.06 o
  -4   2  19        9.04        0.00     26.94 o
  -3   2  19       45.66       34.17     25.63 o
  -2   2  19       14.74       19.21     24.83 o
  -1   2  19       99.99      161.03     56.90 o
   0   2  19        2.27       49.11     70.68 o
   1   2  19        2.85       27.15     32.53 o
   2   2  19      356.36      499.45     87.78 o
   3   2  19      448.92      476.35     86.88 o
   4   2  19       32.19       85.17     36.26 o
   5   2  19      386.08      289.28     60.44 o
   6   2  19      246.00      248.83     56.79 o
   7   2  19      263.62      213.21     48.09 o
   8   2  19       11.10        0.00     35.83 o
   9   2  19      159.82       70.96     52.31 o
  10   2  19      145.80       63.62     57.48 o
  11   2  19      634.22      609.93     90.77 o
  12   2  19       28.04       42.85    108.63 o
  13   2  19      544.30      670.32    106.99 o
  14   2  19      210.38      429.37    143.77 o
  15   2  19        0.47      105.32     52.92 o
  16   2  19       64.77      169.07     60.53 o
  17   2  19       10.12      135.80     64.01 o
 -16   3  19        0.12        0.00     21.18 o
 -15   3  19       49.48       65.24     33.53 o
 -14   3  19       25.14       24.51     16.74 o
 -13   3  19       27.93       47.42     35.02 o
 -12   3  19        0.30        1.52     14.70 o
 -11   3  19        8.85       28.00     37.91 o
 -10   3  19        5.29       24.68     26.22 o
  -9   3  19        0.74       34.99     42.57 o
  -8   3  19       56.90        9.39     25.96 o
  -7   3  19       68.71       81.23     56.69 o
  -6   3  19       16.74       28.69     30.19 o
  -5   3  19        1.61       18.50     28.98 o
  -4   3  19       99.64      119.82     68.43 o
  -3   3  19       44.94       65.87     45.41 o
  -2   3  19       95.62      129.60     63.50 o
  -1   3  19       23.15       69.35     55.11 o
   0   3  19        0.26       24.43     44.55 o
   1   3  19        8.54       60.31     29.64 o
   2   3  19       52.64       73.87     37.77 o
   3   3  19      100.42      144.60     51.48 o
   4   3  19       11.59        0.00     48.20 o
   5   3  19      182.19      202.98     51.86 o
   6   3  19        7.02        0.00     33.82 o
   7   3  19       91.28      104.32     37.07 o
   8   3  19      369.41      323.52     59.17 o
   9   3  19      456.51      521.85     82.96 o
  10   3  19        0.10       41.52     83.73 o
  11   3  19        1.87        6.37     80.18 o
  12   3  19       11.11      133.95     96.49 o
  13   3  19      111.70      223.10    112.30 o
  14   3  19        9.67       91.63     80.35 o
  15   3  19       30.75      130.17     91.09 o
 -12   4  19       42.34       86.84     71.81 o
 -11   4  19      121.70      103.75     83.00 o
 -10   4  19        0.46        0.00      4.88 o
  -9   4  19       82.11      103.78     73.10 o
  -8   4  19       40.90       53.04     51.74 o
  -7   4  19       26.97       64.19     53.42 o
  -6   4  19       86.58       89.19     69.65 o
  -5   4  19        1.55        0.00     15.49 o
  -4   4  19       45.16       15.32     23.50 o
  -3   4  19      155.16      202.02     62.67 o
  -2   4  19      221.78      243.84     67.16 o
  -1   4  19       11.48       43.37     32.38 o
   0   4  19        8.54       47.32     46.71 o
   1   4  19       29.07       36.48     32.12 o
   2   4  19       21.79        0.00     25.75 o
   3   4  19      159.14      204.25     60.89 o
   4   4  19       14.82       35.71     26.87 o
   5   4  19        3.03        0.00     44.88 o
   6   4  19       10.85        0.00     51.66 o
   7   4  19       92.78       65.53     46.96 o
   8   4  19       34.58       44.78     23.53 o
   9   4  19        1.12       21.24     59.23 o
  10   4  19       28.64      187.35    114.39 o
  11   4  19      204.08      348.83    138.76 o
  12   4  19       49.23      250.63    119.44 o
  -6   5  19       18.03       41.45     46.09 o
  -5   5  19       61.78       59.17     49.44 o
  -4   5  19       63.08       86.01     74.67 o
  -3   5  19       28.68       30.36     63.25 o
  -2   5  19        8.86        0.00     15.87 o
  -1   5  19        5.83        6.72     30.53 o
   0   5  19        2.02       10.73     33.68 o
   1   5  19        0.00       17.06     20.61 o
   2   5  19        3.65        0.00     11.26 o
   3   5  19       33.22       12.82     15.07 o
   4   5  19       43.82       30.54     17.53 o
   5   5  19        7.33        0.00     42.55 o
   6   5  19       17.26        1.35     53.52 o
 -18   0  20       21.91       68.55     61.38 o
 -16   0  20        7.21       11.02     22.73 o
 -14   0  20        0.84        0.00     44.85 o
 -12   0  20        3.27       49.66     43.17 o
 -10   0  20       12.67        0.00     26.20 o
  -8   0  20       11.22       45.53     40.01 o
  -6   0  20      918.93      886.67    182.08 o
  -4   0  20        1.59       11.80     35.48 o
  -2   0  20      153.98      105.03     62.22 o
   0   0  20     2509.19     2153.69    264.23 o
   2   0  20      112.64      208.04     87.48 o
   4   0  20       89.14      201.86     84.34 o
   6   0  20     1230.06     1320.15    142.94 o
   8   0  20      461.82      534.52     88.32 o
  10   0  20      206.38      249.78     60.77 o
  12   0  20      262.04      268.24     65.20 o
  14   0  20      301.85      345.66     72.17 o
  16   0  20      699.66      785.88    167.27 o
 -18   1  20        3.71       16.94     23.08 o
 -17   1  20       11.87        1.47     15.62 o
 -16   1  20       16.34       26.62     23.13 o
 -15   1  20       28.04       31.43     21.77 o
 -14   1  20        1.65        0.00     12.54 o
 -13   1  20       13.21       33.53     31.44 o
 -12   1  20       23.21        0.00     11.93 o
 -11   1  20        8.70        0.00     32.73 o
 -10   1  20       32.24       70.78     36.89 o
  -9   1  20      176.74      223.58     65.29 o
  -8   1  20       21.95        3.48     36.72 o
  -7   1  20       81.13       72.55     41.85 o
  -6   1  20      236.23      190.13     59.96 o
  -5   1  20        1.25        0.00     27.57 o
  -4   1  20      202.90      228.46     70.32 o
  -3   1  20      946.65      904.43    175.37 o
  -2   1  20      274.78      258.06    100.12 o
  -1   1  20      247.37      204.15     81.84 o
   0   1  20       20.80      171.65     70.66 o
   1   1  20      584.11      727.39    150.06 o
   2   1  20       14.68       77.63     61.62 o
   3   1  20       24.64       97.12     54.18 o
   4   1  20      350.06      400.28    112.97 o
   5   1  20       54.88       66.40     37.37 o
   6   1  20      492.65      426.78     77.60 o
   7   1  20      125.69      116.51     38.54 o
   8   1  20      300.95      315.44     65.67 o
   9   1  20       17.52       22.26     23.08 o
  10   1  20      438.10      435.86     64.49 o
  11   1  20       64.83       46.16     28.51 o
  12   1  20      158.07      143.43     37.40 o
  13   1  20      156.41       96.94     44.71 o
  14   1  20      116.55       94.05     30.32 o
  15   1  20        0.36        0.00     92.95 o
  16   1  20      294.90      331.01     81.62 o
  17   1  20       11.31       72.58     38.29 o
 -17   2  20       19.94       14.78     32.13 o
 -16   2  20        0.85        7.45     18.97 o
 -15   2  20        7.63       74.78     43.80 o
 -14   2  20        7.03        8.62     27.70 o
 -13   2  20       16.02       33.07     27.19 o
 -12   2  20       11.58       19.00     19.57 o
 -11   2  20        0.25        0.00     25.86 o
 -10   2  20        3.66        1.37     48.31 o
  -9   2  20      162.93      195.05     61.83 o
  -8   2  20       61.93       39.98     46.54 o
  -7   2  20      117.77       70.95     45.42 o
  -6   2  20      257.25      238.68     86.17 o
  -5   2  20      233.89      236.97     89.99 o
  -4   2  20        1.45        0.00     41.52 o
  -3   2  20      146.45      136.06     67.61 o
  -2   2  20      103.18       63.00     44.71 o
  -1   2  20      161.43      184.20     57.49 o
   0   2  20       10.22       27.41    101.63 o
   1   2  20      171.00      160.46     50.52 o
   2   2  20      255.23      281.32     67.14 o
   3   2  20      180.90      178.05     56.40 o
   4   2  20      135.34      140.68     46.50 o
   5   2  20       60.20       59.37     37.96 o
   6   2  20      296.02      296.92     63.39 o
   7   2  20      136.78      122.14     40.28 o
   8   2  20      368.99      298.62     62.80 o
   9   2  20        0.14        0.00     47.79 o
  10   2  20       23.34        0.00     67.83 o
  11   2  20      138.14       51.88     72.44 o
  12   2  20        3.32        0.00     67.66 o
  13   2  20       47.46      181.08     89.56 o
  14   2  20        6.89      216.73    118.24 o
  15   2  20        1.08      147.20     89.66 o
  16   2  20       50.35      220.12    105.72 o
 -14   3  20        3.04       33.17     33.63 o
 -13   3  20       10.36       15.67     18.80 o
 -12   3  20        0.01        0.00     30.90 o
 -11   3  20       56.58       55.13     50.53 o
 -10   3  20       17.39        9.34      3.98 o
  -9   3  20       66.75       60.69     53.33 o
  -8   3  20      229.05      152.27     81.06 o
  -7   3  20        0.01       38.45     37.09 o
  -6   3  20       11.74       12.75     20.46 o
  -5   3  20       13.45       21.35     27.61 o
  -4   3  20      121.00       61.75     36.85 o
  -3   3  20      102.47       57.90     43.35 o
  -2   3  20        0.40       24.94     53.99 o
  -1   3  20        8.62       50.11     35.41 o
   0   3  20       79.61      107.31     44.60 o
   1   3  20       98.44      114.20     49.83 o
   2   3  20        4.13       47.58     30.89 o
   3   3  20       29.18       71.08     36.07 o
   4   3  20       57.24       45.26     23.92 o
   5   3  20      372.89      374.13     74.43 o
   6   3  20       12.09        0.00     15.27 o
   7   3  20        1.18        0.00     55.42 o
   8   3  20       25.06        0.00     31.05 o
   9   3  20       29.11        0.41     23.97 o
  10   3  20       93.93       19.20     72.19 o
  11   3  20       57.98       99.95     72.40 o
  12   3  20      192.79      408.78    152.27 o
  13   3  20        1.18      163.76    115.54 o
  14   3  20        1.94      124.59     96.71 o
 -11   4  20        4.96       19.75     39.92 o
 -10   4  20        1.36        4.31     13.70 o
  -9   4  20        2.50        6.28     29.85 o
  -8   4  20        3.24        0.00     43.81 o
  -7   4  20       50.08       52.36     54.63 o
  -6   4  20       35.90       58.44     55.49 o
  -5   4  20        4.98        5.57     28.36 o
  -4   4  20       77.37      126.85     78.63 o
  -3   4  20      150.64      146.29     55.79 o
  -2   4  20       11.06      103.07     69.70 o
  -1   4  20        2.70       60.00     32.18 o
   0   4  20       45.99       50.26     32.18 o
   1   4  20       76.17      122.03     50.83 o
   2   4  20       18.33        8.67     17.02 o
   3   4  20        1.92        0.30     40.16 o
   4   4  20      135.44      128.94     45.06 o
   5   4  20       81.91       72.13     26.53 o
   6   4  20      256.46      199.21     57.71 o
   7   4  20      119.64       39.42     63.07 o
   8   4  20       34.72        4.93     59.32 o
   9   4  20       32.05        1.42     67.01 o
  10   4  20       35.75      204.96     87.71 o
  -3   5  20       16.64        9.10     56.75 o
  -2   5  20       43.79       23.89     18.75 o
  -1   5  20       19.55       18.71     26.76 o
   0   5  20        2.02       16.96     44.32 o
   1   5  20       41.02       74.96     44.66 o
   2   5  20       13.15       37.66     18.00 o
 -17   0  21       31.51       15.11     20.23 o
 -15   0  21        8.70        0.00     28.84 o
 -13   0  21        0.13       13.89     17.82 o
 -11   0  21      381.37      313.95    119.46 o
  -9   0  21       33.16       27.14     36.65 o
  -7   0  21      134.25      120.90     74.27 o
  -5   0  21        5.93       48.60     50.97 o
  -3   0  21      690.84      704.05    160.53 o
  -1   0  21      151.32      328.58    110.97 o
   1   0  21      333.80      273.54     92.21 o
   3   0  21        0.05       35.95     43.95 o
   5   0  21      952.49      991.83    128.19 o
   7   0  21       61.58       32.63     70.17 o
   9   0  21       22.99       38.48     32.58 o
  11   0  21     1222.69     1277.10    141.58 o
  13   0  21      265.71      245.30     60.14 o
  15   0  21       65.43       82.82     30.41 o
 -17   1  21        4.46       21.47     32.10 o
 -16   1  21       12.81       44.12     40.30 o
 -15   1  21       15.36       17.66     25.99 o
 -14   1  21        0.49        0.00     22.58 o
 -13   1  21       36.01        3.16     20.33 o
 -12   1  21        1.58       14.69     19.08 o
 -11   1  21       12.92        0.00     32.66 o
 -10   1  21       20.49       14.05     26.88 o
  -9   1  21      245.18      273.28     73.65 o
  -8   1  21       32.00       51.61     43.12 o
  -7   1  21       16.34       20.58     14.94 o
  -6   1  21       33.92       31.13     22.40 o
  -5   1  21      721.98      707.56    116.18 o
  -4   1  21       76.10       67.69     38.11 o
  -3   1  21      302.59      330.79     80.14 o
  -2   1  21        0.83       25.49     38.11 o
  -1   1  21      178.45      222.70     86.51 o
   0   1  21       14.00       43.75     48.83 o
   1   1  21     1060.05      964.04    176.49 o
   2   1  21       47.47      104.71     76.17 o
   3   1  21      149.52      165.78     54.84 o
   4   1  21       20.86       67.21     43.58 o
   5   1  21      140.55      176.82     56.46 o
   6   1  21      201.19      246.24     63.30 o
   7   1  21      141.37      135.83     46.35 o
   8   1  21        3.58       13.72     20.14 o
   9   1  21      105.22      134.67     48.21 o
  10   1  21       90.52       89.10     32.85 o
  11   1  21       76.23       79.10     31.31 o
  12   1  21        6.15       18.97     21.41 o
  13   1  21      252.32      310.89     56.20 o
  14   1  21      299.92      306.03     52.25 o
  15   1  21      259.77      331.21     71.55 o
  16   1  21        4.96        0.00     82.25 o
 -15   2  21        1.97       29.51     29.64 o
 -14   2  21        6.39       14.66     24.84 o
 -13   2  21       31.53       32.14     21.39 o
 -12   2  21       10.74       15.62     18.34 o
 -11   2  21       35.96        7.71     10.63 o
 -10   2  21        0.48        0.00     32.81 o
  -9   2  21       40.78       27.46     17.05 o
  -8   2  21        4.91        0.00     19.57 o
  -7   2  21        0.12        0.00     26.13 o
  -6   2  21       31.69       19.52     17.47 o
  -5   2  21        4.32        0.00     14.47 o
  -4   2  21       17.24       18.48     36.34 o
  -3   2  21       38.83       37.38     28.11 o
  -2   2  21        6.88        0.00      5.40 o
  -1   2  21      306.25      260.81     92.45 o
   0   2  21       41.23       44.74    100.87 o
   1   2  21       30.81       62.44     28.46 o
   2   2  21       86.90      134.55     50.68 o
   3   2  21       98.25      184.11     56.93 o
   4   2  21        4.66       29.84     30.86 o
   5   2  21       20.97       20.58     29.12 o
   6   2  21       52.43       27.03     31.31 o
   7   2  21       25.28       46.10     24.21 o
   8   2  21      181.66      144.36     45.16 o
   9   2  21       55.95       60.61     23.21 o
  10   2  21        9.59        3.73     48.53 o
  11   2  21      323.19      336.95     89.48 o
  12   2  21      104.76       89.88     30.20 o
  13   2  21       14.85        0.00     73.75 o
  14   2  21       42.56        0.00     74.77 o
  15   2  21        1.08       49.93     53.66 o
 -13   3  21       10.83       43.01     38.77 o
 -12   3  21        3.25        0.36     36.20 o
 -11   3  21        1.34        3.00      5.19 o
 -10   3  21        3.09        0.35     21.34 o
  -9   3  21       62.30       65.77     59.70 o
  -8   3  21       29.76       61.28     50.69 o
  -7   3  21       13.18       25.74     38.72 o
  -6   3  21       40.24       65.05     53.41 o
  -5   3  21       72.33       87.76     56.67 o
  -4   3  21        3.78       41.84     49.55 o
  -3   3  21      216.17      208.86     95.37 o
  -2   3  21        0.08       29.41     32.45 o
  -1   3  21      127.21      187.10     74.61 o
   0   3  21       90.88      135.95     55.06 o
   1   3  21        1.24       69.42     38.67 o
   2   3  21       11.75       52.18     40.45 o
   3   3  21      132.09      175.64     57.30 o
   4   3  21       80.65       84.62     38.97 o
   5   3  21       10.29        3.39     31.70 o
   6   3  21       82.36      119.93     44.59 o
   7   3  21      145.61      120.68     42.12 o
   8   3  21        3.59        0.00     48.53 o
   9   3  21        1.44        0.00     71.65 o
  10   3  21       30.51       32.88     25.22 o
  11   3  21      234.01      249.64     94.20 o
  12   3  21        1.74        0.00     44.78 o
  13   3  21        9.60      123.24     79.88 o
  -9   4  21       20.21       49.50     47.10 o
  -8   4  21        4.65       48.96     42.59 o
  -7   4  21       61.89       54.43     60.69 o
  -6   4  21       30.42       37.46     44.86 o
  -5   4  21        0.81       27.97     31.40 o
  -4   4  21       35.68       41.48     44.16 o
  -3   4  21        3.05       36.58     40.47 o
  -2   4  21       12.86      110.73     62.81 o
  -1   4  21       84.48      145.98     57.06 o
   0   4  21        4.43       23.34     38.86 o
   1   4  21      189.83      245.87     70.17 o
   2   4  21       91.15      149.08     54.35 o
   3   4  21        1.49        4.67     27.98 o
   4   4  21        0.92        0.00     26.22 o
   5   4  21       11.22        2.71     27.54 o
   6   4  21       57.17       14.86     19.09 o
   7   4  21       11.03        0.00     22.19 o
   8   4  21      132.43       47.29     83.38 o
   9   4  21       46.15        0.00     64.69 o
 -16   0  22        1.10        0.00     40.51 o
 -14   0  22        1.73        0.00     33.98 o
 -12   0  22       21.03        7.73      8.72 o
 -10   0  22       19.16       16.14     25.75 o
  -8   0  22        7.17        0.00     38.32 o
  -6   0  22       57.72       41.96     37.61 o
  -4   0  22      136.45      130.93     79.18 o
  -2   0  22       17.98       76.19     59.07 o
   0   0  22      361.61      380.69    116.68 o
   2   0  22       82.11       92.61     62.11 o
   4   0  22       42.91       75.46     53.39 o
   6   0  22      315.34      316.40     76.22 o
   8   0  22        5.17       48.32     36.55 o
  10   0  22      252.85      297.41     72.02 o
  12   0  22      152.63      176.54     60.54 o
  14   0  22        1.22       45.38     30.32 o
 -15   1  22        1.31        0.00     15.20 o
 -14   1  22        4.34        0.00     25.05 o
 -13   1  22       22.83       41.79     33.10 o
 -12   1  22       29.75       46.36     30.06 o
 -11   1  22       34.61       42.16     42.03 o
 -10   1  22        4.23        7.04     12.72 o
  -9   1  22        9.67       38.70     38.76 o
  -8   1  22       11.52        5.74     19.00 o
  -7   1  22        4.67       31.14     29.83 o
  -6   1  22        8.09       16.06     17.98 o
  -5   1  22       58.90       78.78     45.90 o
  -4   1  22        4.97       14.34     23.35 o
  -3   1  22        7.17       23.27     24.99 o
  -2   1  22       41.05      109.36     46.11 o
  -1   1  22       95.73      128.75     71.15 o
   0   1  22      104.94      160.12     73.49 o
   1   1  22      891.49      867.13    172.94 o
   2   1  22       26.13       45.55     45.28 o
   3   1  22      258.53      359.62     81.31 o
   4   1  22      443.79      482.31     92.52 o
   5   1  22       43.94       63.67     33.12 o
   6   1  22      326.50      302.41     74.21 o
   7   1  22       60.61       32.08     39.73 o
   8   1  22      840.69      873.70    120.61 o
   9   1  22        0.01       27.37     28.22 o
  10   1  22       53.26       54.24     32.12 o
  11   1  22       31.47       58.63     27.93 o
  12   1  22        0.66       48.01     23.54 o
  13   1  22        2.96       16.65     26.91 o
  14   1  22      150.31      107.93     76.31 o
  15   1  22       72.79       55.82    100.02 o
 -14   2  22        0.02        0.00     18.84 o
 -13   2  22        0.01        1.58     19.31 o
 -12   2  22        6.62       28.73     17.73 o
 -11   2  22       10.34       37.75     34.98 o
 -10   2  22        0.42        0.00     32.50 o
  -9   2  22        0.03        7.37     30.32 o
  -8   2  22       41.21       43.98     27.91 o
  -7   2  22       47.01        0.00     28.09 o
  -6   2  22       25.73        0.00     36.45 o
  -5   2  22       83.35       61.06     56.46 o
  -4   2  22       10.37        0.66     27.20 o
  -3   2  22       46.70       11.84     24.59 o
  -2   2  22       16.59        0.00     24.04 o
  -1   2  22      218.42      188.73     83.15 o
   0   2  22       60.40       32.75     32.16 o
   1   2  22      189.76      222.84     66.12 o
   2   2  22       94.80       81.46     37.26 o
   3   2  22       28.31       57.13     30.15 o
   4   2  22      370.21      398.89     83.87 o
   5   2  22      305.75      399.85     83.53 o
   6   2  22       58.43       85.43     39.08 o
   7   2  22        8.44        0.00     17.47 o
   8   2  22       90.72       85.22     37.39 o
   9   2  22       80.47       41.91     39.51 o
  10   2  22       30.02       18.52     46.78 o
  11   2  22        0.55        0.00     16.81 o
  12   2  22       59.56        0.00      9.29 o
  13   2  22       16.67        0.00     78.63 o
 -12   3  22        0.77       34.82     35.48 o
 -11   3  22       33.07       46.81     34.64 o
 -10   3  22       71.87      164.45     86.10 o
  -9   3  22        5.96        0.00     32.21 o
  -8   3  22        0.71       17.74     32.43 o
  -7   3  22       39.09       66.93     49.74 o
  -6   3  22       89.15       93.89     59.84 o
  -5   3  22        0.05       23.59     41.69 o
  -4   3  22       12.65       68.71     60.18 o
  -3   3  22        0.50       37.17     55.29 o
  -2   3  22        1.67       11.51     30.45 o
  -1   3  22       57.03      123.89     52.86 o
   0   3  22        7.80      121.22     54.50 o
   1   3  22        9.03       51.95     42.59 o
   2   3  22        3.43       22.97     34.21 o
   3   3  22      174.12      224.85     74.55 o
   4   3  22        8.18       20.82     42.13 o
   5   3  22        1.12       13.35     52.27 o
   6   3  22        0.04        7.31     14.62 o
   7   3  22       33.17       40.88     26.32 o
   8   3  22       78.55       51.08     27.78 o
   9   3  22       11.94        6.13     31.25 o
  10   3  22      547.64      655.55    100.56 o
  11   3  22        1.41        0.00     96.23 o
  -7   4  22       34.19       59.05     56.09 o
  -6   4  22       35.81       81.52     63.52 o
  -5   4  22       13.43        0.00     22.49 o
  -4   4  22        3.63       26.30     44.80 o
  -3   4  22        1.96        0.00     17.70 o
  -2   4  22        7.71       32.78     68.64 o
  -1   4  22       26.03       25.66     76.81 o
   0   4  22        2.20       27.18     39.28 o
   1   4  22        2.13        9.85     29.42 o
   2   4  22       27.60       68.07     38.08 o
   3   4  22       31.09       59.90     34.88 o
   4   4  22       10.62       12.16     30.01 o
   5   4  22       15.15        0.00     21.24 o
   6   4  22       26.08        9.52     11.39 o
 -13   0  23       92.73      102.42     71.10 o
 -11   0  23       14.78       27.63     46.65 o
  -9   0  23      231.70      170.91     92.87 o
  -7   0  23        9.92        5.02     11.45 o
  -5   0  23     1099.64     1020.63    208.65 o
  -3   0  23       67.25      121.42     71.37 o
  -1   0  23      303.25      301.08    107.77 o
   1   0  23      759.80      667.91    158.13 o
   3   0  23       84.97       94.14     60.21 o
   5   0  23       33.34       11.54     20.54 o
   7   0  23      173.21      227.12     67.35 o
   9   0  23      325.58      383.68     85.79 o
  11   0  23      141.11      164.62     55.48 o
  13   0  23      179.44      199.13     60.51 o
 -14   1  23        0.05        0.00     19.18 o
 -13   1  23        1.09        0.00     24.35 o
 -12   1  23        3.06        4.62     33.93 o
 -11   1  23      128.24      116.94     53.74 o
 -10   1  23       10.60       28.69     23.45 o
  -9   1  23       66.98       46.80     32.12 o
  -8   1  23       65.86       34.96     25.76 o
  -7   1  23      155.74       99.39     44.10 o
  -6   1  23       35.22       18.17     37.35 o
  -5   1  23       12.24       12.67     17.50 o
  -4   1  23        9.30        0.00     39.55 o
  -3   1  23      391.70      344.35     84.04 o
  -2   1  23       77.32      119.47     51.57 o
  -1   1  23        1.04       19.23     20.11 o
   0   1  23       31.06       69.12     56.94 o
   1   1  23      102.82      129.36     70.98 o
   2   1  23      118.98      132.33     78.42 o
   3   1  23      226.02      246.54     94.21 o
   4   1  23      110.79      138.30     54.37 o
   5   1  23      115.29      195.80     97.42 o
   6   1  23       61.75       64.78     46.92 o
   7   1  23       29.30       51.56     37.05 o
   8   1  23       36.09       76.17     50.92 o
   9   1  23       38.58       71.61     41.91 o
  10   1  23        6.57        0.00      8.35 o
  11   1  23       58.40       62.59     35.71 o
  12   1  23      263.66      332.69     64.58 o
  13   1  23      133.19      188.82     46.61 o
 -13   2  23       29.27       27.45     32.33 o
 -12   2  23       16.12       33.47     29.29 o
 -11   2  23        6.79       16.33     25.40 o
 -10   2  23        0.19       21.91     26.48 o
  -9   2  23       65.25       67.66     37.72 o
  -8   2  23       22.11       17.88     12.64 o
  -7   2  23        0.44        4.65     15.01 o
  -6   2  23       13.72        0.00     23.43 o
  -5   2  23       16.82        0.00     29.45 o
  -4   2  23        1.12       31.22     28.62 o
  -3   2  23        1.64       13.40     25.16 o
  -2   2  23       26.23        0.00     41.48 o
  -1   2  23      135.82      125.73     61.15 o
   0   2  23      156.98      118.70     67.30 o
   1   2  23      125.50      205.90     66.18 o
   2   2  23       45.67       56.25     83.91 o
   3   2  23       11.35       26.55     26.62 o
   4   2  23        2.01       10.36     56.54 o
   5   2  23       85.52      136.90     50.84 o
   6   2  23        5.35       20.55     21.60 o
   7   2  23       10.47       25.94     29.27 o
   8   2  23        2.41        1.84     26.38 o
   9   2  23        3.21        0.00     10.49 o
  10   2  23       74.70       52.27     24.59 o
  11   2  23        0.13        1.29     39.72 o
  12   2  23       17.37        2.89     19.96 o
 -10   3  23        8.24        0.00     38.22 o
  -9   3  23       10.13       39.21     56.73 o
  -8   3  23        1.17        0.00     35.96 o
  -7   3  23      101.70      152.38     80.83 o
  -6   3  23       92.59       85.45     70.34 o
  -5   3  23        3.26       41.05     51.24 o
  -4   3  23        7.57       18.35     34.10 o
  -3   3  23      101.29       93.32     64.38 o
  -2   3  23       17.91       83.25     65.93 o
  -1   3  23        2.05       11.15     19.28 o
   0   3  23        0.67       62.09     66.79 o
   1   3  23      272.12      312.73     81.14 o
   2   3  23      127.82      178.07     63.38 o
   3   3  23      212.39      261.76     72.39 o
   4   3  23       12.97       54.51     37.76 o
   5   3  23       40.92       69.37     31.08 o
   6   3  23       84.53       64.00     42.50 o
   7   3  23       30.92       14.43     39.58 o
   8   3  23       35.28       24.08     28.18 o
   9   3  23      112.23       77.12     34.77 o
  -3   4  23        0.21       45.08     45.85 o
  -2   4  23        0.04        0.00     26.86 o
  -1   4  23      146.02      220.40    128.02 o
   0   4  23      165.11      215.60     97.07 o
   1   4  23       63.15       91.68     80.06 o
   2   4  23       17.06       22.91     45.94 o
 -12   0  24       23.11       54.08     50.85 o
 -10   0  24        1.51       51.48     50.03 o
  -8   0  24      132.93      154.54     91.70 o
  -6   0  24      262.76      287.45    114.53 o
  -4   0  24       70.67      194.81    100.77 o
  -2   0  24      159.17      155.19     82.31 o
   0   0  24        5.96        9.63      7.29 o
   2   0  24       19.55        3.92     24.76 o
   4   0  24       27.88       34.92     34.09 o
   6   0  24        0.21       53.70     48.97 o
   8   0  24       30.91       69.53     55.92 o
  10   0  24       22.66       61.84     40.59 o
  12   0  24       37.60       66.03     40.21 o
 -12   1  24        0.83        6.59      9.66 o
 -11   1  24       22.15       27.32     38.46 o
 -10   1  24        1.99        8.43     26.88 o
  -9   1  24        3.78        5.75     27.84 o
  -8   1  24        0.38        5.57     29.04 o
  -7   1  24        1.86       10.40     20.76 o
  -6   1  24       57.71       87.77     44.15 o
  -5   1  24        3.80       25.51     16.86 o
  -4   1  24        5.10       43.48     29.34 o
  -3   1  24       25.96       70.10     36.28 o
  -2   1  24       22.90       21.01     32.33 o
  -1   1  24      179.73      227.36     66.95 o
   0   1  24       12.46       26.41     27.17 o
   1   1  24       59.75       83.45     41.49 o
   2   1  24        0.02       37.54     47.75 o
   3   1  24       94.44      122.83     72.26 o
   4   1  24        0.11       18.57     98.79 o
   5   1  24       55.50       95.36     70.59 o
   6   1  24      217.97      285.07     77.23 o
   7   1  24        0.31       56.17     62.89 o
   8   1  24      276.05      314.16     78.56 o
   9   1  24       14.64       19.92     27.26 o
  10   1  24        2.29       30.15     32.50 o
  11   1  24        0.81       22.12     26.48 o
  12   1  24       76.84       90.96     37.82 o
 -11   2  24        6.11        0.00     22.10 o
 -10   2  24       19.23        0.00     21.22 o
  -9   2  24       37.83       27.34     33.21 o
  -8   2  24       36.37       17.47     27.16 o
  -7   2  24       16.03        0.90     17.13 o
  -6   2  24        7.86        0.00     32.76 o
  -5   2  24       67.17       69.72     52.53 o
  -4   2  24        1.29        0.00     35.37 o
  -3   2  24      154.17      103.02     63.08 o
  -2   2  24        0.04        0.00     21.27 o
  -1   2  24       78.58      134.22     76.67 o
   0   2  24       23.28       45.84     48.38 o
   1   2  24        0.02        5.74     25.02 o
   2   2  24       60.15      118.16     53.05 o
   3   2  24       97.05      184.77     63.42 o
   4   2  24       54.52       81.36     71.13 o
   5   2  24        9.34       63.16     59.53 o
   6   2  24       38.22       19.85     36.35 o
   7   2  24      160.25      169.81     56.01 o
   8   2  24        8.22       30.18     26.01 o
   9   2  24        1.72       13.50     24.00 o
  10   2  24       82.56       61.75     32.97 o
  -7   3  24        7.93       51.25     56.83 o
  -6   3  24       20.88       61.35     55.45 o
  -5   3  24        3.13        0.00     14.82 o
  -4   3  24        0.49       12.78     31.54 o
  -3   3  24       47.19       86.14     66.00 o
  -2   3  24        0.65       56.27     51.20 o
  -1   3  24       10.96       16.39     31.73 o
   0   3  24       88.34       97.72     64.76 o
   1   3  24       22.48       92.17     47.94 o
   2   3  24        0.35       18.93     49.43 o
   3   3  24        0.41       15.60     25.72 o
   4   3  24       41.17       63.95     36.94 o
   5   3  24       55.00       89.66     45.00 o
   6   3  24       84.26      102.13     46.94 o
   7   3  24        7.99       35.68     32.77 o
 -11   0  25       54.60       68.50     59.46 o
  -9   0  25        0.36        0.00     43.35 o
  -7   0  25      159.16      184.00     96.01 o
  -5   0  25      118.36      107.53     69.20 o
  -3   0  25      529.78      603.54    162.57 o
  -1   0  25      179.81      212.59     90.60 o
   1   0  25      243.30      282.70    105.69 o
   3   0  25       97.19      116.33     62.65 o
   5   0  25      356.28      402.56    123.01 o
   7   0  25        1.38       42.01     49.23 o
   9   0  25        0.18       27.29     24.47 o
 -11   1  25        1.92        0.00     22.26 o
 -10   1  25       22.44       44.25     35.17 o
  -9   1  25        3.86        4.20     10.58 o
  -8   1  25        0.25        0.00     22.72 o
  -7   1  25        4.14        3.84     16.22 o
  -6   1  25        1.02       11.83     40.54 o
  -5   1  25       53.92       55.81     30.21 o
  -4   1  25        6.43       10.61     29.80 o
  -3   1  25       18.50       17.62     24.11 o
  -2   1  25        5.77        0.00     18.52 o
  -1   1  25       24.83       13.18     21.61 o
   0   1  25       49.44       75.85     45.41 o
   1   1  25      196.50      249.03     72.73 o
   2   1  25        1.01       10.12      5.92 o
   3   1  25       90.46      102.72     44.34 o
   4   1  25        0.01       11.49     30.08 o
   5   1  25       13.15       34.62     59.12 o
   6   1  25       60.80      116.52     51.99 o
   7   1  25       26.61       56.82     63.78 o
   8   1  25       32.25       55.60     37.78 o
   9   1  25       13.91       19.27     22.11 o
  10   1  25       23.86       76.82     66.67 o
  -9   2  25        5.42       11.23     20.63 o
  -8   2  25        2.58        5.03     37.54 o
  -7   2  25        8.41       24.75     35.20 o
  -6   2  25        0.72        0.00     33.65 o
  -5   2  25        0.08        0.00      5.21 o
  -4   2  25        8.98        0.00      7.38 o
  -3   2  25        9.55       82.79     72.43 o
  -2   2  25        0.04       15.21     15.42 o
  -1   2  25       62.78       34.38     40.38 o
   0   2  25       15.53       14.40     21.59 o
   1   2  25       28.15       24.03     34.61 o
   2   2  25        4.30        8.98     28.87 o
   3   2  25       42.44      102.15     44.93 o
   4   2  25       29.36       32.18     54.13 o
   5   2  25      124.50      186.30     84.82 o
   6   2  25        7.99       53.69     43.29 o
   7   2  25       69.33       86.06     36.68 o
   8   2  25      163.97      189.31     60.37 o
  -3   3  25       13.71       47.55     59.14 o
  -2   3  25        0.00       14.49     29.69 o
  -1   3  25       54.49       69.88     53.78 o
   0   3  25       37.89       54.48     51.83 o
   1   3  25       27.81       14.74     49.85 o
   2   3  25       22.03       31.91     86.10 o
   3   3  25        0.07        0.83     72.51 o
  -8   0  26        0.67       35.39     28.85 o
  -6   0  26       11.38      105.10     76.14 o
  -4   0  26        3.19       13.20     32.21 o
  -2   0  26      439.36      642.57    171.80 o
   0   0  26       49.47       88.21     71.18 o
   2   0  26       23.62       64.18     54.74 o
   4   0  26        2.98        6.25     46.40 o
   6   0  26        0.43       59.12     51.26 o
   8   0  26       30.14       62.35     59.37 o
  -8   1  26       10.32        0.00     37.70 o
  -7   1  26       34.59       42.55     30.01 o
  -6   1  26       25.22       47.92     38.98 o
  -5   1  26       43.78       13.86     29.72 o
  -4   1  26       66.70       67.62     44.30 o
  -3   1  26       46.62       43.46     26.42 o
  -2   1  26       15.48       42.64     34.00 o
  -1   1  26       26.98       10.19     24.64 o
   0   1  26        2.98        0.00     27.79 o
   1   1  26        4.97        0.18     35.21 o
   2   1  26        4.87        0.00     11.54 o
   3   1  26        0.05        0.00     10.78 o
   4   1  26        3.32       27.80     29.42 o
   5   1  26        0.08        0.00     31.73 o
   6   1  26        5.79       18.74     26.97 o
   7   1  26      111.84      167.71     64.03 o
  -5   2  26       60.06       38.47     29.08 o
  -4   2  26        0.56        7.16     29.69 o
  -3   2  26       28.27       60.25     52.46 o
  -2   2  26       57.90       51.86     45.25 o
  -1   2  26       73.81       93.81     55.59 o
   0   2  26       79.02       89.70     60.56 o
   1   2  26       11.59       81.06     62.61 o
   2   2  26       14.14        1.94      6.53 o
   3   2  26       25.05       12.70     25.11 o
   4   2  26        0.56       71.88     51.27 o
   5   2  26      127.42      162.23     63.40 o
  -5   0  27       67.56       55.70     51.17 o
  -3   0  27       37.06       92.22     76.38 o
  -1   0  27      102.60      199.16     99.81 o
   1   0  27        6.76       71.21     63.18 o
   3   0  27      327.00      269.88    107.47 o
   5   0  27       26.86       56.10     48.13 o
  -4   1  27       14.52        1.93     11.70 o
  -3   1  27       27.42       21.29     22.19 o
  -2   1  27       37.02       40.83     34.20 o
  -1   1  27        5.11       27.28     20.31 o
   0   1  27       37.19       35.35     23.94 o
   1   1  27      132.26      150.82     58.12 o
   2   1  27        0.09        0.00     24.61 o
   3   1  27       22.70       28.30     30.11 o
   4   1  27        5.14       10.36     10.15 o
 
